# Supplementary material for: Aβ receptors specifically recognize molecular features displayed by fibril ends and neurotoxic oligomers
Source: Nat Commun. 2021 Jun 8;12:3451. doi: 10.1038/s41467-021-23507-z (PMC8187732; doi:10.1038/s41467-021-23507-z)
Supplement: Supplementary file 4 — Source data [file 41467_2021_23507_MOESM4_ESM.xlsx]

## Sheet: Fig.1
Figure 1
	1 e
		Fibril length (mm)	mean +SE	Pvalue
		Abeta	0.902 ± 0.027
		Abeta +0.1 mM PrP	0.595 ± 0.0133	<0.001
		Abeta +0.5 mM PrP	0.3662 ± 0.019	<0.001
		Abeta +1 mM PrP	0.297 ± 0.0006	<0.001
	1 f
	Fibril length (mm)	Abeta		Abeta +0.1 mM PrP		Abeta +0.5 mM PrP		Abeta +1 mM PrP
		Occurrence (%)	SE	Occurrence (%)	SE	Occurrence (%)	SE	Occurrence (%)	SE
	0	0.9816	0.0022	0.9811	0.003	0.9585	0.0102	0.9598	0.0053
	0.0754	0.9177	0.0077	0.9221	0.0099	0.8253	0.024	0.8107	0.0148
	0.1508	0.8478	0.0114	0.8496	0.0159	0.6396	0.0302	0.5858	0.0224
	0.2261	0.7425	0.0138	0.7413	0.0184	0.4494	0.0278	0.3602	0.0184
	0.3015	0.6401	0.0155	0.6247	0.0188	0.3048	0.0266	0.2075	0.0157
	0.3769	0.5447	0.0154	0.5014	0.0158	0.2146	0.0232	0.1378	0.0149
	0.4523	0.4651	0.015	0.4022	0.0156	0.1605	0.018	0.0941	0.0108
	0.5276	0.4086	0.0139	0.3234	0.0143	0.1274	0.0148	0.0681	0.0092
	0.603	0.3665	0.0135	0.2638	0.013	0.0995	0.0124	0.0515	0.0073
	0.6784	0.3238	0.014	0.2136	0.0128	0.0773	0.0101	0.036	0.0066
	0.7538	0.2897	0.0128	0.1736	0.0106	0.0677	0.0101	0.0268	0.0046
	0.8291	0.2664	0.012	0.1452	0.0096	0.0567	0.0088	0.0205	0.0037
	0.9045	0.2463	0.0116	0.1211	0.0078	0.0467	0.0076	0.016	0.0033
	0.9799	0.227	0.0108	0.104	0.0072	0.038	0.0068	0.0127	0.002
	1.0553	0.2088	0.0103	0.0895	0.0068	0.0328	0.0063	0.0103	0.0017
	1.1307	0.1914	0.0099	0.079	0.0065	0.0278	0.0054	0.0088	0.0015
	1.206	0.1765	0.0095	0.0702	0.0056	0.024	0.0047	0.0069	0.0012
	1.2814	0.1641	0.009	0.0626	0.0055	0.0197	0.0045	0.006	0.0009
	1.3568	0.1542	0.0087	0.0568	0.0049	0.0185	0.0044	0.0052	0.0008
	1.4322	0.1432	0.0082	0.051	0.0045	0.0159	0.0039	0.0037	0.0007
	1.5075	0.1345	0.0078	0.0461	0.0042	0.0143	0.0039	0.0025	0.0007
	1.5829	0.1261	0.0073	0.0412	0.0043	0.0123	0.0033	0.0024	0.0006
	1.6583	0.1189	0.0069	0.0371	0.0038	0.0099	0.0025	0.002	0.0006
	1.7337	0.1115	0.0067	0.0346	0.0035	0.0094	0.0024	0.0016	0.0006
	1.809	0.1052	0.0067	0.0319	0.0032	0.008	0.0022	0.0012	0.0004
	1.8844	0.0998	0.0065	0.0291	0.003	0.0068	0.0018	0.0011	0.0003
	1.9598	0.0946	0.0063	0.027	0.0027	0.006	0.0015	0.001	0.0003
	2.0352	0.0902	0.0061	0.0249	0.0024	0.0059	0.0015	0.0009	0.0004
	2.1106	0.086	0.006	0.0229	0.0024	0.005	0.0015	0.0008	0.0003
	2.1859	0.081	0.0059	0.021	0.0023	0.0046	0.0015	0.0004	0.0002
	2.2613	0.0757	0.0055	0.0196	0.002	0.0046	0.0015	0.0002	0.0002
	2.3367	0.0726	0.0055	0.0183	0.0019	0.0042	0.0015	0.0001	0.0001
	2.4121	0.0707	0.0057	0.0166	0.002	0.0042	0.0015	0.0001	0.0001
	2.4874	0.0668	0.0054	0.0158	0.0018	0.0038	0.0014	0.0001	0.0001
	2.5628	0.0635	0.0051	0.0148	0.0017	0.0038	0.0014	0	0
	2.6382	0.0605	0.0049	0.0142	0.0016	0.0034	0.0013	0	0
	2.7136	0.0568	0.0044	0.0128	0.0014	0.0034	0.0013	0	0
	2.7889	0.0546	0.0043	0.0119	0.0014	0.003	0.0012	0	0
	2.8643	0.0524	0.0041	0.0114	0.0013	0.0019	0.0007	0	0
	2.9397	0.0503	0.0039	0.0105	0.0015	0.0019	0.0007	0	0
	3.0151	0.0482	0.004	0.0101	0.0014	0.0017	0.0007	0	0
	3.0905	0.0465	0.004	0.0096	0.0014	0.0017	0.0007	0	0
	3.1658	0.0444	0.0038	0.0087	0.0013	0.0017	0.0007	0	0
	3.2412	0.0425	0.0037	0.008	0.0013	0.001	0.0004	0	0
	3.3166	0.0407	0.0036	0.0077	0.0012	0.0009	0.0004	0	0
	3.392	0.0395	0.0036	0.0068	0.0013	0.0009	0.0004	0	0
	3.4673	0.0376	0.0034	0.0062	0.0011	0.0007	0.0004	0	0
	3.5427	0.0366	0.0035	0.0055	0.0009	0.0007	0.0004	0	0
	3.6181	0.0351	0.0034	0.0052	0.0008	0.0005	0.0004	0	0
	3.6935	0.0336	0.0034	0.0049	0.0009	0.0005	0.0004	0	0
	3.7688	0.0326	0.0034	0.0044	0.0008	0.0005	0.0004	0	0
	3.8442	0.0315	0.0033	0.0044	0.0008	0.0005	0.0004	0	0
	3.9196	0.0302	0.0033	0.0044	0.0008	0.0005	0.0004	0	0
	3.995	0.0296	0.0033	0.0043	0.0008	0.0005	0.0004	0	0
	4.0704	0.0283	0.0032	0.0039	0.0008	0.0005	0.0004	0	0
	4.1457	0.0273	0.0028	0.0035	0.0007	0.0005	0.0004	0	0
	4.2211	0.0267	0.0028	0.0034	0.0007	0.0005	0.0004	0	0
	4.2965	0.0258	0.0028	0.0033	0.0007	0.0005	0.0004	0	0
	4.3719	0.0252	0.0028	0.0033	0.0007	0.0005	0.0004	0	0
	4.4472	0.0246	0.0029	0.0029	0.0007	0.0005	0.0004	0	0
	4.5226	0.0238	0.003	0.0026	0.0007	0.0005	0.0004	0	0
	4.598	0.0228	0.003	0.0025	0.0006	0.0005	0.0004	0	0
	4.6734	0.0221	0.0029	0.0023	0.0006	0.0005	0.0004	0	0
	4.7487	0.0214	0.003	0.002	0.0006	0.0005	0.0004	0	0
	4.8241	0.0208	0.003	0.002	0.0006	0.0003	0.0003	0	0
	4.8995	0.0201	0.0029	0.0019	0.0005	0.0003	0.0003	0	0
	4.9749	0.0193	0.0025	0.0017	0.0005	0.0003	0.0003	0	0
	5.0503	0.0185	0.0024	0.0017	0.0005	0.0003	0.0003	0	0
	5.1256	0.0184	0.0024	0.0015	0.0005	0.0003	0.0003	0	0
	5.201	0.018	0.0024	0.0014	0.0005	0.0003	0.0003	0	0
	5.2764	0.0172	0.0024	0.0014	0.0005	0.0003	0.0003	0	0
	5.3518	0.0168	0.0024	0.0014	0.0005	0.0003	0.0003	0	0
	5.4271	0.0156	0.0023	0.0014	0.0004	0.0003	0.0003	0	0
	5.5025	0.0152	0.0023	0.0013	0.0004	0.0003	0.0003	0	0
	5.5779	0.0148	0.0022	0.0012	0.0004	0.0003	0.0003	0	0
	5.6533	0.0143	0.0022	0.0012	0.0004	0.0003	0.0003	0	0
	5.7286	0.0141	0.0022	0.0012	0.0004	0.0003	0.0003	0	0
	5.804	0.0137	0.0022	0.0012	0.0004	0.0003	0.0003	0	0
	5.8794	0.0132	0.0021	0.0011	0.0004	0.0003	0.0003	0	0
	5.9548	0.0132	0.0021	0.0011	0.0004	0.0003	0.0003	0	0
	6.0302	0.0122	0.0017	0.0011	0.0004	0.0003	0.0003	0	0
	6.1055	0.012	0.0017	0.001	0.0004	0.0003	0.0003	0	0
	6.1809	0.0113	0.0016	0.001	0.0004	0.0003	0.0003	0	0
	6.2563	0.0111	0.0016	0.001	0.0004	0.0003	0.0003	0	0
	6.3317	0.0105	0.0016	0.001	0.0004	0.0003	0.0003	0	0
	6.407	0.0102	0.0016	0.001	0.0004	0.0003	0.0003	0	0
	6.4824	0.0102	0.0016	0.0009	0.0004	0.0003	0.0003	0	0
	6.5578	0.01	0.0016	0.0009	0.0004	0.0003	0.0003	0	0
	6.6332	0.0095	0.0016	0.0008	0.0003	0.0003	0.0003	0	0
	6.7085	0.0089	0.0012	0.0007	0.0003	0.0003	0.0003	0	0
	6.7839	0.0087	0.0013	0.0005	0.0002	0.0003	0.0003	0	0
	6.8593	0.0084	0.0012	0.0005	0.0002	0.0003	0.0003	0	0
	6.9347	0.0081	0.0011	0.0005	0.0002	0.0003	0.0003	0	0
	7.0101	0.008	0.001	0.0005	0.0002	0.0003	0.0003	0	0
	7.0854	0.0078	0.001	0.0005	0.0002	0.0003	0.0003	0	0
	7.1608	0.0076	0.001	0.0005	0.0002	0.0003	0.0003	0	0
	7.2362	0.0066	0.0009	0.0005	0.0002	0.0003	0.0003	0	0
	7.3116	0.0063	0.0008	0.0005	0.0002	0.0003	0.0003	0	0
	7.3869	0.0063	0.0008	0.0004	0.0002	0.0003	0.0003	0	0
	7.4623	0.0054	0.0007	0.0004	0.0002	0.0003	0.0003	0	0
	7.5377	0.0052	0.0007	0.0004	0.0002	0.0003	0.0003	0	0
	7.6131	0.005	0.0007	0.0004	0.0002	0.0003	0.0003	0	0
	7.6884	0.0049	0.0007	0.0004	0.0002	0.0003	0.0003	0	0
	7.7638	0.0047	0.0007	0.0004	0.0002	0.0003	0.0003	0	0
	7.8392	0.0044	0.0006	0.0003	0.0002	0.0003	0.0003	0	0
	7.9146	0.0042	0.0006	0.0003	0.0002	0.0003	0.0003	0	0
	7.9899	0.0041	0.0006	0.0003	0.0002	0.0003	0.0003	0	0
	8.0653	0.0041	0.0006	0.0003	0.0002	0.0003	0.0003	0	0
	8.1407	0.004	0.0006	0.0003	0.0002	0.0003	0.0003	0	0
	8.2161	0.0038	0.0006	0.0003	0.0002	0.0003	0.0003	0	0
	8.2915	0.0037	0.0005	0.0003	0.0002	0.0003	0.0003	0	0
	8.3668	0.0035	0.0005	0.0003	0.0002	0.0003	0.0003	0	0
	8.4422	0.0035	0.0005	0.0003	0.0002	0.0003	0.0003	0	0
	8.5176	0.0034	0.0005	0.0003	0.0002	0.0003	0.0003	0	0
	8.593	0.0032	0.0005	0.0003	0.0002	0.0003	0.0003	0	0
	8.6683	0.0031	0.0005	0.0003	0.0002	0.0003	0.0003	0	0
	8.7437	0.0031	0.0005	0.0003	0.0002	0.0003	0.0003	0	0
	8.8191	0.003	0.0005	0.0003	0.0002	0.0003	0.0003	0	0
	8.8945	0.0029	0.0005	0.0003	0.0002	0.0003	0.0003	0	0
	8.9698	0.0029	0.0005	0.0003	0.0002	0.0003	0.0003	0	0
	9.0452	0.0028	0.0005	0.0003	0.0002	0.0003	0.0003	0	0
	9.1206	0.0027	0.0005	0.0003	0.0002	0.0003	0.0003	0	0
	9.196	0.0024	0.0005	0.0003	0.0002	0.0003	0.0003	0	0
	9.2714	0.0023	0.0005	0.0002	0.0002	0.0003	0.0003	0	0
	9.3467	0.0023	0.0005	0.0002	0.0002	0.0003	0.0003	0	0
	9.4221	0.0022	0.0005	0.0002	0.0002	0.0003	0.0003	0	0
	9.4975	0.0021	0.0005	0.0002	0.0002	0.0003	0.0003	0	0
	9.5729	0.0021	0.0005	0.0002	0.0002	0	0	0	0
	9.6482	0.0021	0.0005	0.0002	0.0002	0	0	0	0
	9.7236	0.002	0.0005	0.0001	0.0001	0	0	0	0
	9.799	0.0019	0.0004	0.0001	0.0001	0	0	0	0
	9.8744	0.0018	0.0004	0.0001	0.0001	0	0	0	0
	9.9497	0.0018	0.0004	0.0001	0.0001	0	0	0	0
	10.0251	0.0018	0.0004	0.0001	0.0001	0	0	0	0
	10.1005	0.0018	0.0004	0.0001	0.0001	0	0	0	0
	10.1759	0.0014	0.0004	0.0001	0.0001	0	0	0	0
	10.2513	0.0014	0.0004	0.0001	0.0001	0	0	0	0
	10.3266	0.0014	0.0004	0.0001	0.0001	0	0	0	0
	10.402	0.0014	0.0004	0.0001	0.0001	0	0	0	0
	10.4774	0.0014	0.0004	0.0001	0.0001	0	0	0	0
	10.5528	0.0011	0.0003	0.0001	0.0001	0	0	0	0
	10.6281	0.0011	0.0003	0.0001	0.0001	0	0	0	0
	10.7035	0.0011	0.0003	0.0001	0.0001	0	0	0	0
	10.7789	0.0011	0.0003	0.0001	0.0001	0	0	0	0
	10.8543	0.0011	0.0003	0.0001	0.0001	0	0	0	0
	10.9296	0.001	0.0003	0.0001	0.0001	0	0	0	0
	11.005	0.0009	0.0002	0.0001	0.0001	0	0	0	0
	11.0804	0.0009	0.0002	0.0001	0.0001	0	0	0	0
	11.1558	0.0009	0.0002	0.0001	0.0001	0	0	0	0
	11.2312	0.0009	0.0002	0.0001	0.0001	0	0	0	0
	11.3065	0.0009	0.0002	0.0001	0.0001	0	0	0	0
	11.3819	0.0009	0.0002	0.0001	0.0001	0	0	0	0
	11.4573	0.0009	0.0002	0.0001	0.0001	0	0	0	0
	11.5327	0.0008	0.0002	0.0001	0.0001	0	0	0	0
	11.608	0.0008	0.0002	0.0001	0.0001	0	0	0	0
	11.6834	0.0008	0.0002	0.0001	0.0001	0	0	0	0
	11.7588	0.0008	0.0002	0.0001	0.0001	0	0	0	0
	11.8342	0.0008	0.0002	0.0001	0.0001	0	0	0	0
	11.9095	0.0007	0.0002	0.0001	0.0001	0	0	0	0
	11.9849	0.0007	0.0002	0.0001	0.0001	0	0	0	0
	12.0603	0.0007	0.0002	0.0001	0.0001	0	0	0	0
	12.1357	0.0007	0.0002	0.0001	0.0001	0	0	0	0
	12.2111	0.0006	0.0002	0.0001	0.0001	0	0	0	0
	12.2864	0.0006	0.0002	0.0001	0.0001	0	0	0	0
	12.3618	0.0006	0.0002	0.0001	0.0001	0	0	0	0
	12.4372	0.0006	0.0002	0.0001	0.0001	0	0	0	0
	12.5126	0.0006	0.0002	0.0001	0.0001	0	0	0	0
	12.5879	0.0006	0.0002	0.0001	0.0001	0	0	0	0
	12.6633	0.0006	0.0002	0.0001	0.0001	0	0	0	0
	12.7387	0.0006	0.0002	0.0001	0.0001	0	0	0	0
	12.8141	0.0005	0.0002	0.0001	0.0001	0	0	0	0
	12.8894	0.0005	0.0002	0.0001	0.0001	0	0	0	0
	12.9648	0.0005	0.0002	0.0001	0.0001	0	0	0	0
	13.0402	0.0005	0.0002	0.0001	0.0001	0	0	0	0
	13.1156	0.0005	0.0002	0.0001	0.0001	0	0	0	0
	13.191	0.0005	0.0002	0.0001	0.0001	0	0	0	0
	13.2663	0.0005	0.0002	0.0001	0.0001	0	0	0	0
	13.3417	0.0005	0.0002	0.0001	0.0001	0	0	0	0
	13.4171	0.0004	0.0001	0.0001	0.0001	0	0	0	0
	13.4925	0.0004	0.0001	0.0001	0.0001	0	0	0	0
	13.5678	0.0004	0.0001	0.0001	0.0001	0	0	0	0
	13.6432	0.0004	0.0001	0.0001	0.0001	0	0	0	0
	13.7186	0.0003	0.0001	0.0001	0.0001	0	0	0	0
	13.794	0.0003	0.0001	0.0001	0.0001	0	0	0	0
	13.8693	0.0002	0.0001	0.0001	0.0001	0	0	0	0
	13.9447	0.0002	0.0001	0	0	0	0	0	0
	14.0201	0.0002	0.0001	0	0	0	0	0	0
	14.0955	0.0002	0.0001	0	0	0	0	0	0
	14.1709	0.0002	0.0001	0	0	0	0	0	0
	14.2462	0.0002	0.0001	0	0	0	0	0	0
	14.3216	0.0002	0.0001	0	0	0	0	0	0
	14.397	0.0001	0.0001	0	0	0	0	0	0
	14.4724	0.0001	0.0001	0	0	0	0	0	0
	14.5477	0.0001	0.0001	0	0	0	0	0	0
	14.6231	0	0	0	0	0	0	0	0
	14.6985	0	0	0	0	0	0	0	0
	14.7739	0	0	0	0	0	0	0	0
	14.8492	0	0	0	0	0	0	0	0
	14.9246	0	0	0	0	0	0	0	0
	15	0	0	0	0	0	0	0	0
	1 f Inset
		Mean± SE	Pvalue
	Abeta	9.69 ± 0.62
	Abeta +0.1 mM PrP	2.74 ± 0.28	<0.001
	Abeta +0.5 mM PrP	0.64 ± 0.168	<0.001
	Abeta +1 mM PrP	0.10 ± 0.032	<0.001
		1 g
			Mean± SE	Pvalue
		Abeta	0.1331 ± 0.0058
		Abeta +0.1 mM PrP	0.227 ± 0.0106	<0.001
		Abeta +0.5 mM PrP	0.3277 ± 0.0366	<0.001
		Abeta +1 mM PrP	0.665 ± 0.0372	<0.001

## Sheet: Fig.2
Figure 2
	2 c
		0 day			4 day			8 day			1 day			2 day			7 day
		Abeta	Abeta + 0.5 mM PrP		Abeta	Abeta + 0.5 mM PrP		Abeta	Abeta + 0.5 mM PrP		Abeta	Abeta + 0.5 mM PrP		Abeta	Abeta + 0.5 mM PrP		Abeta	Abeta + 0.5 mM PrP
		0.3099	0.2574		0.251	0.2062		0.6781	0.1118		0.5513	0.7894		1.1231	0.1904		0.7032	0.2372
		0.2862	0.2915		0.3414	0.3288		0.3549	0.285		0.3765	0.1677		1.1569	0.3288		0.4844	2.9652
		0.1431	0.1458		0.2541	0.1904		0.339	0.285		0.2137	0.4562		0.3414	0.8923		0.3272	0.5303
		0.2137	0.3052		0.0887	0.1346		0.3908	0.1677		0.9466	0.4366		0.4844	0.1677		3.443	0.125
		0.4086	0.5618		0.2541	0.0791		0.5723	0.1346		0.2541	0.0354		0.1684	0.1904		0.4143	0.3354
		0.4628	0.1458		0.1684	0.0791		0.1122	0.2704		0.7413	0.1601		0.3968	0.2358		1.3017	2.6856
		0.3414	0.285		0.0887	0.0559		0.0887	0.2136		0.3199	0.2574		0.4292	0.1118		1.1182	0.715
		0.5174	0.2704		0.3659	0.2574		2.6729	0.1601		3.2656	0.3288		0.8094	0.1581		0.1431	0.0559
		0.2314	0.285		0.2314	0.5344		0.3659	0.2372		0.0794	0.3808		0.3414	0.3132		0.3414	0.255
		0.4292	0.5618		0.0887	0.3162		0.4645	0.2136		0.3908	0.125		0.3744	0.1677		4.0244	0.1768
		0.5682	0.1953		0.4628	0.2372		0.1431	0.255		0.3199	0.2372		0.3367	0.125		0.4525	0.0901
		0.1775	0.2574		0.3968	0.1904		0.4525	0.3162		0.251	0.0791		0.852	0.2574		0.1431	0.1581
		0.5859	0.2236		0.2862	0.6175		0.4628	0.1803		0.2314	0.0901		0.8181	0.4301		0.2889	0.1601
		0.4437	0.2151		0.1122	0.2016		0.0397	0.2236		0.339	0.2151		0.8181	0.2704		0.6274	0.2151
		0.3549	0.7458		0.5082	0.2358		0.3414	0.2062		0.4218	0.2016		0.1431	0.0901		0.0397	0.0707
		0.2137	0.5		0.2314	0.125		0.6604	0.6295		0.2662	0.1118		2.0764	1.1503		2.8453	0.1904
		0.2662	0.1118		0.2862	0.2795		1.938	0.0791		0.2662	0.1458		1.1535	0.0707		0.1255	0.2062
		0.1431	0.2795		0.3199	0.3162		0.2662	0.625		0.4292	0.3202		0.3744	0.1904		2.648	0.2305
		0.3414	0.2574		0.4628	0.0559		0.4844	0.1346		1.2115	0.1061		0.6411	0.2658		0.0887	0.2372
		0.4086	0.2151		0.0561	0.0901		0.8181	0.6088		1.3775	0.2462		0.4086	0.0559		0.3968	0.3473
		0.3744	0.2704		0.2862	0.1677		0.2862	0.2795		0.6411	0.1904		0.6508	0.2358		1.4747	0.1601
		0.4274	0.2236		0.0887	0.2462		0.4525	0.1677		4.3079	0.2151		0.5513	0.125		0.3968	0.2151
		0.5324	0.285		0.2137	0.1458		0.5174	0.3717		1.5724	0.15		0.2314	0.2151		0.5174	3.156
		0.3272	0.1803		0.2314	0.1118		0.7664	0.1677		0.6274	0.1458		0.3968	0.625		0.5859	4.9059
		0.6827	0.1414		0.3659	0.2693		0.449	0.1031		3.7604	0.1346		0.1431	0.1458		0.693	0.0791
		0.3199	0.1346		0.1431	0.0791		0.2314	0.375		2.8574	0.125		0.6508	0.1904		1.1453	0.2372
		0.1984	0.1803		0.5082	0.4191		0.3968	0.3824		0.2245	0.2795		1.292	0.1275		0.4143	0.0791
		0.0887	0.2151		0.4143	1.1856		0.4437	0.0707		3.2925	0.2358		0.2862	0.2236		0.5527	0.3579
		0.2137	0.1953		0.5082	0.5154		0.3099	0.261		1.1118	0.4507		0.4645	0.625		0.5723	3.2827
		0.3022	0.285		0.4628	0.1118		0.4086	0.2062		1.8655	0.0559		0.4292	1.2021		1.5163	0.0559
		0.7154	0.2358		0.0561	0.4301		0.3414	0.0707		0.7381	0.1118		1.1426	0.0707		0.5082	0.255
		0.1775	0.1677		0.2541	0.25		0.3414	0.2151		0.3908	0.364		1.0039	0.1458		3.0221	0.1458
		0.9049	0.2704		0.5397	0.2236		0.2806	0.1581		0.9066	0.2693		0.2806	0.4373		0.5682	0.1677
		0.646	0.4828		0.3549	0.3288		0.3659	0.3052		0.9365	0.0707		0.6044	0.1677		0.2662	0.2236
		0.3099	0.1953		0.3908	0.2136		3.7537	0.1118		0.3549	0.1904		0.6604	1.5035		2.5113	0.25
		0.0561	0.2358		0.1122	0.0791		1.0685	0.4828		0.1984	0.1677		0.3099	0.1061		0.6411	0.0707
		0.6199	0.2151		0.0887	0.4717		0.0397	0.0791		0.1984	0.25		0.3414	0.3536		0.1775	0.5256
		0.3199	0.325		0.2541	0.3202		0.4292	0.1803		1.0171	0.2151		0.4292	0.4161		0.2023	0.2016
		0.251	0.3132		0.251	0.2795		0.4525	0.4717		0.4844	0.4743		0.7664	0.25		0.4525	0.1031
		1.0566	0.25		0.3199	0.1601		0.7487	0.4301		0.4292	0.125		1.8413	0.621		0.7633	0.2574
		0.3968	0.4962		0.3549	0.125		1.0566	0.5831		0.4908	0.325		0.3968	0.2136		0.7907	0.3162
		0.2662	0.301		0.2541	0.285		0.6399	0.1904		1.2225	0.364		0.8035	0.3162		0.4437	0.0901
		0.5513	0.0354		0.3414	0.0559		1.0241	0.1677		1.464	0.261		0.646	0.025		3.0419	0.3021
		0.0561	0.1414		0.4778	0.2704		0.4292	0.375		0.2862	0.2016		0.2806	0.5062		0.5723	1.8876
		0.3272	0.25		0.2889	0.1677		0.1431	0.2016		7.7976	0.0707		0.7907	0.1803		1.846	0.2693
		0.2541	0.0354		0.2314	0.1118		0.7529	0.1031		0.4525	0.364		0.2806	0.425		0.251	0.2358
		0.6781	0.3052		0.251	0.5154		0.3744	0.1061		1.0648	0.1118		0.646	0.8504		0.4086	0.2704
		0.1775	0.2358		0.7296	0.0354		1.1938	0.535		0.2662	0.2358		0.6827	0.1803		0.1636	0.4039
		0.0397	1.0152		1.4917	0.025		0.4292	0.2358		1.0015	0.4981		0.0887	0.4912		0.9466	0.1118
		0.4292	0.425		0.4292	0.0791		0.3744	0.1677		0.2541	0.364		1.0348	0.1953		0.3022	0.3808
		0.0887	0.1601		0.3968	0.2795		0.3199	0.1118		0.1984	0.3717		0.3099	0.1803		0.2889	0.1414
		0.5082	0.2358		0.5174	0.4031		0.1431	0.465		0.2862	0.075		0.2541	0.1118		0.4844	0.1601
		0.3414	0.25		0.3744	0.2305		0.564	0.1601		0.1636	0.2574		0.3908	0.7289		0.4844	0.2062
		0.2541	0.2151		0.1255	0.3816		0.4525	0.2574		1.0476	0.467		0.5723	0.1061		0.8739	0.0901
		0.3414	0.1118		0.2314	0.182		0.3099	0.1904		0.3414	0.6708		2.3436	0.1521		0.3199	0.1904
		0.3099	0.2574		0.7285	0.255		1.0476	0.0901		0.5778	0.375		0.1984	0.4279		2.127	0.1458
		0.6199	0.34		0.2662	0.3288		0.7937	0.4301		1.2549	0.2372		0.4218	0.4123		0.1255	0.3021
		0.1122	0.1118		0.0887	0.1458		0.4844	0.0354		0.6057	0.1803		0.3099	0.2704		0.0887	0.7075
		0.5513	0.25		0.2137	0.1458		0.8548	0.255		2.0776	0.601		0.6545	0.2151		0.1684	0.465
		0.1775	0.4802		0.3414	0.2151		0.3099	0.0707		0.3414	0.41		0.1984	0.3824		0.1636	0.4912
		0.1775	0.2704		0.4292	0.3691		0.3744	0.1904		0.2414	0.2574		0.4292	0.4931		0.6746	0.6828
		0.3968	0.285		0.2245	0.2372		0.2541	0.2151		0.2662	0.625		0.5174	0.1118		0.5397	0.4191
		0.1984	0.59		0.3908	0.5256		0.1122	0.1581		1.6784	0.0791		1.2095	0.125		2.6352	0.0354
		0.6057	0.1677		0.3744	0.1677		0.1775	0.625		0.4437	0.535		0.0397	0.2704		0.449	0.5154
		0.1255	0.2016		1.1118	0.0559		0.3744	0.3162		0.8409	0.1118		0.3928	0.2236		0.3272	0.3808
		0.4972	0.2574		0.3414	0.1061		0.2541	0.261		0.7817	0.1031		0.2245	0.1803		2.5821	0.1458
		0.5859	0.1118		0.2137	0.0354		0.564	0.2574		1.2115	0.4316		0.3414	0.3473		0.4292	0.1803
		0.0561	0.1768		0.251	0.1118		1.2225	0.0791		1.4938	0.0354		1.0117	0.4031		0.1431	0.0354
		0.5174	0.1061		0.1431	0.5148		1.4308	0.1118		0.3414	0.4039		0.4086	0.4257		0.1255	0.3816
		0.2137	0.1414		0.2662	0.0791		0.2314	0.2926		0.3744	0.1768		0.6604	0.715		6.9503	0.0791
		0.5723	0.2574		0.6274	0.3579		2.743	0.2512		0.3022	0.1414		0.2662	0.1581		0.4525	0.0901
		0.7296	0.1061		0.1431	0.2151		0.2862	0.2372		3.4288	0.34		0.3414	0.1601		0.3199	0.0901
		0.4844	0.125		0.2541	0.4031		0.5859	0.2062		0.2541	0.2136		0.2314	0.1031		1.0317	0.522
		0.4143	0.0901		0.1636	0.41		0.3908	0.0791		0.7099	0.261		0.3099	0.2372		3.5391	0.0354
		0.4525	0.34		0.3199	0.301		0.3659	0.0559		0.6411	0.2305		0.5899	0.3579		0.1122	0.1581
		0.3659	0.285		0.2662	0.2372		0.3414	0.2062		0.2541	0.9192		0.3744	0.0354		1.5618	0.261
		0.2541	0.1768		0.3367	0.1904		0.3744	0.4828		0.2662	0.2704		0.3414	1.0443		0.0561	0.862
		0.1636	0.1677		0.0397	0.1601		0.5682	0.0791		0.3659	0.1118		0.9761	0.1118		0.3199	0.861
		0.5723	0.2358		0.2541	0.4039		0.4645	0.0354		0.4628	0.1031		0.8918	0.1581		0.6569	0.929
		0.2862	0.1803		0.3414	0.1904		0.4086	0.2795		0.2314	0.7762		0.4844	0.1458		0.3549	0.425
		0.5397	0.2305		0.2806	0.125		0.3272	0.1581		0.4844	0.1346		0.4628	0.0901		0.3414	0.1521
		0.6942	0.2016		0.3414	0.0354		0.0561	0.0559		7.9711	0.2704		0.4844	0.1061		0.3549	0.326
		0.4437	0.2305		0.5952	0.0354		0.4844	0.1768		0.4844	0.1346		0.2806	0.2704		0.4844	0.125
		0.4292	0.1458		0.3549	0.1346		0.3744	0.2372		0.1431	0.564		0.4844	0.2305		0.0887	0.0901
		0.4972	0.2151		0.1636	0.1031		0.3659	0.2236		0.2314	0.1803		1.253	0.467		0.1984	0.3092
		0.2862	0.3132		0.5324	0.0901		0.4525	0.1677		1.0164	0.1414		0.4086	0.0559		0.2806	0.0791
		2.616	0.3052		0.6942	0.1458		0.8585	0.1768		1.0295	0.1601		2.3091	0.0901		1.0241	1.6125
		0.2862	0.1803		0.5723	0.1601		0.4795	0.1118		0.2806	0.3335		0.3744	0.2305		1.0416	0.8062
		0.3549	0.1601		0.4972	0.1118		0.4628	0.1677		2.2896	0.2462		0.4972	0.2236		0.1431	0.9849
		0.685	0.2915		0.2541	0.25		1.1778	0.025		0.4645	0.3132		0.2889	0.34		0.1255	0.1677
		0.5899	0.4039		0.1122	0.0791		0.4218	0.0707		3.2685	0.326		0.4292	0.1677		1.4335	0.1601
		0.2862	0.1458		0.5339	0.1581		0.3659	0.3052		5.2224	0.465		0.3549	0.9031		0.3659	0.1803
		0.3199	0.1953		0.2137	0.1953		0.4844	0.2305		1.5246	0.2062		0.4218	0.25		0.1775	0.2305
		0.3414	0.0901		0.0561	0.4161		0.3549	0.1601		1.7082	0.3202		0.2541	0.1346		0.3549	0.1581
		0.4292	0.2151		0.0561	0.3052		1.5997	0.6657		0.2314	0.1275		0.2314	0.4507		0.2414	0.1118
		0.1775	0.2236		0.2137	0.34		0.6274	0.2574		0.4292	0.0791		1.2069	0.326		0.3549	0.0559
		0.4844	0.2574		0.2662	0.2136		1.1671	0.1677		0.5324	0.7973		0.3968	0.3021		1.4569	0.2795
		0.934	0.1458		0.8286	0.1677		1.9674	0.2795		0.4292	1.5572		0.4525	0.3052		0.0887	0.1581
		0.3549	0.285		0.4086	0.025		0.4437	0.2151		0.1775	0.285		0.3744	0.1803		10.6753	0.1803
		0.2245	0.1458		0.6827	0.1346		0.6057	0.2016		2.3426	0.1031		2.8971	0.5099		0.1775	0.2828
		0.3414	0.3606		0.251	0.1346		0.3414	0.1346		0.0794	0.025		2.648	0.261		0.2541	0.3536
		0.8703	0.5297		0.4086	0.5963		0.3099	0.1346		0.5723	0.1118		0.3928	0.1118		2.2706	0.1601
		0.251	0.3606		0.5397	0.2574		0.4525	0.075		0.3099	0.2358		0.3968	0.1904		1.541	0.1061
		0.6057	0.467		0.3744	0.3953		0.1984	0.2264		0.3549	0.4596		0.3968	0.2305		0.2541	0.0791
		0.9921	0.2305		0.4143	0.4451		0.4844	0.3335		1.8511	0.0707		0.2889	0.6576		1.1569	0.0707
		0.564	0.3052		0.2862	0.2151		0.3099	0.2136		0.4086	1.4153		0.1984	0.5701		0.2662	0.2305
		0.2245	0.1953		0.7317	0.2704		0.4143	0.3021		0.2245	0.2372		0.7664	0.2574		3.9908	0.6175
		0.2541	0.285		0.3414	0.2704		0.3414	0.1677		0.1431	0.1061		0.1984	0.2358		0.4086	0.0354
		0.1775	0.1601		0.2662	0.1521		0.2662	0.2693		0.4645	0.025		0.5527	0.8667		0.5513	1.8923
		0.5859	0.1581		0.3549	0.1953		0.5019	0.0901		0.6604	0.1601		0.4086	0.125		1.7573	0.2016
		0.5397	0.0901		0.6274	0.2512		0.5778	0.2926		0.1587	0.1677		1.8634	0.2062		0.0397	0.5772
		0.2137	0.326		0.4525	0.125		1.7334	0.1458		0.4292	0.0901		0.4972	0.5148		0.3549	0.7106
		0.2862	0.6671		0.5082	0.2062		0.4645	0.1458		0.3744	0.3691		0.2862	0.785		0.1984	0.4828
		0.646	0.0791		0.5952	0.1118		0.6508	0.1458		0.3744	0.261		0.3908	0.3092		0.1984	0.25
		0.4525	0.3606		0.5082	0.2305		0.1775	0.1061		0.7487	0.1581		0.3367	0.182		0.616	0.1581
		0.0887	0.2358		0.2137	0.182		0.9688	0.1414		1.7229	0.3606		1.0544	0.1458		0.5723	0.326
		0.119	0.2151		0.2137	0.34		0.3199	0.6083		2.2051	0.1677		0.4778	0.1677		0.3414	0.0559
		0.339	0.2151		0.1255	0.2795		1.3934	0.2372		0.1684	0.6865		0.2862	0.182		0.5019	0.1346
		0.3968	0.1414		0.1684	0.2016		0.2541	0.261		0.4844	0.2658		0.2137	0.1118		0.0887	0.2926
		0.3988	0.2305		0.2662	0.2264		0.1775	0.1803		0.1684	0.2264		0.5527	0.2372		0.7907	0.5618
		0.1775	0.1601		0.2662	0.182		0.7154	0.301		0.3968	0.2151		4.0299	0.0901		2.5769	0.831
		0.2889	0.285		0.1255	0.1904		0.7381	0.0354		0.2314	0.1346		0.4844	0.2926		0.3367	0.1904
		0.5324	0.2372		0.3968	0.6801		0.3744	0.0559		0.2023	0.3473		0.3744	0.6828		0.2314	0.0791
		0.2662	0.3473		0.1431	0.2236		0.1775	0.2136		0.2541	0.1275		0.3367	0.3092		3.6613	0.2704
		0.5294	0.2016		0.2862	0.2136		0.4972	0.125		0.1684	0.2062		0.8171	0.0791		0.2137	0.25
		0.1775	0.1803		0.3765	0.0901		0.5527	0.326		0.1984	0.2236		0.3659	0.025		0.5174	0.1458
		0.5159	0.4138		0.6746	0.1677		0.5723	0.467		1.6443	0.0791		0.5159	0.25		1.1224	0.2372
		0.2889	0.1061		0.2662	0.1346		0.7241	0.2372		0.2862	0.285		2.7289	0.781		0.0887	0.4451
		0.4218	0.0354		0.1984	0.0901		0.2806	0.1		1.8098	0.3041		0.4844	0.6047		0.7381	5.0917
		0.1255	0.2574		0.3968	0.05		0.2662	0.1118		0.4218	0.2358		0.3099	0.4562		0.8257	0.1953
		0.4628	0.2475		0.3099	0.1677		0.0561	0.182		0.2862	0.125		0.1587	0.1904		0.8343	0.2151
		0.1684	0.7433		0.3968	0.2305		0.5952	0.2915		0.3908	0.0901		0.7633	0.742		0.2662	0.2236
		0.5859	0.285		0.0887	0.4301		0.3414	0.3953		0.1684	0.0354		3.2886	0.375		0.2541	0.4589
		0.646	0.1458		0.3414	0.1346		0.8418	0.2151		1.2327	0.522		5.3269	0.2236		0.2806	0.1346
		0.3968	0.1803		0.5723	0.1118		0.5859	0.1677		0.2314	0.0559		0.2314	0.3162		0.9136	2.1256
		0.5324	0.1953		0.3099	0.1803		0.3659	0.5385		0.4645	0.0559		0.8873	0.2574		0.3414	0.325
		0.2541	0.1803		0.3968	0.1118		1.2327	0.1275		0.9058	0.1458		1.9956	0.2512		0.7032	0.1803
		0.1431	0.3052		0.2314	0.2574		0.2137	0.0559		0.8035	0.1601		0.4274	0.1275		0.6274	0.5368
		0.2862	0.2475		0.3659	0.1677		0.3968	0.5618		0.3968	0.182		0.2245	0.6865		0.3765	0.2151
		1.1363	0.2016		0.2662	0.2016		0.3968	0.3953		2.3493	7.1373		0.2314	0.025		0.6411	0.1275
		1.1752	0.2151		0.2137	0.325		0.3199	0.1953		0.1255	0.0707		1.3957	1.2209		0.5778	0.0791
		0.4844	0.2151		0.3099	0.1414		0.3414	0.0707		0.2806	0.0901		0.6274	0.4373		0.5159	0.3354
		0.5082	0.0791		0.1431	0.6828		0.2541	0.1346		0.2314	0.2704		0.9365	0.0354		1.0544	0.261
		0.3272	0.6185		0.2889	0.2305		0.6199	0.0901		0.7099	0.1031		1.4024	0.0559		0.3549	0.2372
		0.0397	0.125		0.4437	0.2512		0.3744	0.2016		1.5522	0.1803		0.4292	0.9552		0.4795	0.1061
		0.1775	0.1118		0.5397	0.2305		1.0918	0.3816		0.607	0.0559		5.8225	0.255		2.0273	0.2926
		0.4143	0.285		0.2314	0.1275		0.8371	0.025		0.6057	0.301		0.7705	0.407		0.5859	0.3473
		0.0561	0.3783		0.2314	0.1803		0.3968	0.2372		0.2245	0.5274		0.685	0.2915		1.0171	0.3717
		0.1636	0.2016		0.3744	0.1031		0.4972	0.182		0.2662	0.2305		0.5082	0.2236		1.2115	0.3052
		0.6057	0.2358		0.3022	0.325		0.4525	0.1346		0.4143	0.3354		0.2862	0.1118		1.2115	1.6841
		0.4086	0.0559		0.3099	0.125		1.2359	0.3052		0.3414	0.2693		0.7381	0.2358		0.251	0.2574
		0.2541	0.4161		0.5397	0.2704		0.6652	0.1677		1.9412	0.261		0.4292	0.2305		0.3549	0.1953
		0.7065	0.3202		0.3414	0.025		0.2023	0.3553		0.2862	0.2121		0.2862	0.2574		2.3497	0.301
		0.1984	0.125		0.4292	0.0791		0.4645	0.1031		0.1775	0.0707		0.3199	0.4366		1.7178	2.9905
		0.3765	0.2704		0.2662	0.5385		0.4292	0.1953		0.3199	0.2658		0.4525	0.2016		0.4274	0.2016
		0.5397	0.1118		0.1775	0.1581		0.2662	0.0791		0.7529	0.1118		1.0476	0.2358		0.6604	0.1458
		0.5082	0.1803		0.3199	0.1031		0.0887	0.182		0.3022	0.1346		0.6746	0.1677		0.1684	0.025
		0.0397	0.2574		0.2662	0.2151		1.2225	0.2236		0.1431	0.4191		0.2245	0.6325		0.2889	0.0354
		0.5082	0.125		0.1431	0.2574		0.4628	0.1904		0.5294	0.1601		0.8181	0.1031		0.1684	0.4123
		0.3022	0.34		0.3744	0.285		0.2245	0.5056		0.5899	0.5483		0.2862	0.4776		0.2023	1.0112
		0.0887	0.2658		0.2662	0.4809		0.5527	0.0791		0.3199	0.2795		0.5019	0.2151		0.2862	0.2062
		0.4645	0.0791		0.3968	0.1118		0.4844	0.2795		5.9043	0.1601		0.1984	0.4161		0.0561	0.1458
		0.6781	0.2151		0.1984	0.2062		0.3744	0.1118		0.4778	0.2016		0.8566	0.3482		4.3586	0.1346
		0.3744	0.2016		0.2541	0.0901		0.4292	0.1061		0.3928	0.1118		2.0273	0.2795		0.4274	0.2305
		0.2023	0.2358		0.1255	0.1904		1.1938	0.2236		0.3099	0.326		0.9663	0.0901		0.2662	0.2915
		0.6569	0.1601		0.1775	0.2693		0.3414	0.2062		0.2137	0.8097		0.693	0.4257		0.5174	0.1346
		0.2862	0.1581		0.3744	0.1275		0.1431	0.2062		0.4274	0.0901		0.5723	0.3363		0.2314	0.0559
		0.3549	0.4031		0.2889	0.3553		0.1255	0.075		0.4525	0.0791		0.7099	0.05		0.5527	0.1458
		0.3022	0.1953		0.3928	0.4854		0.5174	0.3808		0.8343	0.1031		0.4292	0.9849		0.1984	1.7925
		0.1775	0.4451		0.4086	0.2358		0.4218	0.25		0.2862	0.4031		1.1997	0.2915		1.3804	0.285
		0.6057	0.25		0.3659	0.2462		0.2541	0.1118		1.0439	0.4191		0.5899	0.2136		0.3199	0.2658
		0.1431	0.621		0.2314	0.0707		0.3765	0.25		0.5019	0.0707		0.5397	0.182		0.3022	0.1118
		1.1752	0.6052		0.2541	0.125		0.3549	0.301		0.4844	0.1601		0.9161	0.3132		0.3744	0.125
		0.1431	0.4472		0.2862	0.2016		0.2662	0.1458		0.6411	0.564		1.8819	0.4962		0.7296	0.785
		0.2541	0.1803		0.4086	0.1275		0.3099	0.1031		5.1332	0.535		0.5859	0.1601		7.7246	0.2016
		0.3022	0.3052		0.4292	0.4776		0.2862	0.2016		0.5899	0.182		0.2541	0.0707		2.1695	2.6807
		0.2541	0.326		0.0887	0.182		0.4972	0.125		0.5339	0.261		0.4645	0.7075		0.0561	0.2915
		0.5339	0.4717		0.2662	0.326		1.8344	0.261		0.0794	0.3041		0.2662	0.285		0.0887	0.255
		0.4218	0.3202		0.2862	0.0791		0.6508	0.5099		0.2023	0.326		1.0047	0.4272		0.5513	0.025
		0.3659	0.2358		0.3367	0.34		0.607	0.5618		2.3101	0.1414		1.0896	0.2358		0.3549	0.125
		0.2414	0.1414		0.0887	0.34		1.0976	0.0559		0.1636	0.4451		1.225	0.4451		1.1838	2.5066
		0.3022	0.0901		0.4795	0.364		0.3099	0.125		0.2862	0.3162		0.2662	0.125		0.2137	0.4802
		0.3659	0.2305		0.4972	0.1346		0.8918	0.1904		0.5397	0.2016		0.8784	0.2462		0.3908	0.2151
		0.6781	0.25		0.3659	0.182		0.1775	0.255		0.251	0.3354		0.3744	0.2358		0.2137	0.0791
		0.2662	0.0707		0.0397	0.182		0.0887	0.0559		3.0434	0.4039		0.2245	0.5154		3.651	0.3092
		0.8035	0.25		0.4628	0.1118		0.3414	0.3132		0.4525	0.0901		0.7187	0.3021		0.2541	0.1521
		0.4525	0.2704		0.339	0.2305		1.5111	0.326		0.3199	0.2151		0.4525	0.4373		0.3765	0.4031
		0.1984	0.9223		0.0887	0.2136		0.8492	0.1803		0.9049	0.261		0.5778	0.4924		0.8566	0.2236
		0.4525	0.1601		0.7413	0.1458		0.4437	0.2236		0.6604	0.6083		0.8492	0.1677		0.3022	0.1601
		0.2662	0.1275		0.3928	0.1118		0.4645	0.2462		3.2831	0.6265		0.1984	0.1803		0.5397	0.025
		0.1984	0.0354		0.251	0.4697		0.6827	0.1581		1.0117	0.6731		0.6781	0.025		0.5513	2.6722
		0.4292	0.1118		0.6199	0.2926		0.3968	0.0791		0.3414	0.8062		0.646	0.1118		0.2541	0.4123
		0.1636	0.1414		0.2245	0.3132		0.1775	0.0354		1.331	0.325		1.8718	0.2151		1.2705	0.182
		0.7827	0.3579		0.3199	0.2704		0.4645	0.125		4.7448	0.1904		1.3843	0.1953		1.5633	0.15
		0.4274	0.2016		0.2137	0.2136		0.2137	0.125		1.6539	0.5755		0.6211	0.2121		0.0561	0.2795
		0.4086	0.301		0.2662	0.1458		0.3414	0.2358		1.1678	0.3717		0.2862	0.5		2.2623	1.1632
		0.3968	0.1768		0.3744	0.1581		0.2314	0.3953		0.2662	0.8062		4.1546	0.1414		0.251	0.1803
		0.1684	0.2475		0.3199	0.2062		0.1775	0.261		0.3022	0.0901		0.5082	0.1768		0.1255	0.2016
		0.4844	0.25		0.2137	0.0791		0.8343	0.1031		0.5339	0.3717		0.5952	0.4809		0.1255	0.2016
		0.3099	0.3052		0.2314	0.0559		0.4525	0.1581		0.8873	0.5506		1.8857	0.0901		1.6051	0.3536
		0.2314	0.2151		0.0397	0.1677		0.4844	0.0559		0.1775	0.364		1.0722	0.8602		0.4844	0.1118
		0.6274	0.25		0.2662	0.2574		0.6569	0.4931		1.2797	0.6427		0.6827	0.1031		2.1652	0.261
		0.1684	0.1953		0.1431	0.1346		0.2137	0.2704		0.4274	0.285		0.8811	0.1275		0.5899	0.1458
		0.2541	0.2704		0.3659	0.649		0.2889	0.2574		0.3414	0.5551		0.2414	0.1118		0.5019	0.2658
		0.5723	0.2915		0.2314	0.2475		0.4292	0.1118		0.2862	0.2704		0.1984	0.5755		0.5682	0.1521
		0.3199	0.34		0.3022	0.326		0.1255	0.1677		0.1775	0.1458		0.4972	0.4828		0.4086	0.1521
		0.1775	0.1346		0.1431	0.182		0.1255	0.0901		0.4628	0.3354		0.6604	0.1118		0.4143	0.2658
		0.9264	0.2151		0.2541	0.2926		0.8918	0.0791		0.3199	0.1346		0.7099	0.2926		0.6508	0.2574
		0.4525	0.1677		0.3549	0.3473		0.1255	0.0559		0.2541	0.2574		0.6942	0.928		0.339	0.3052
		0.3549	0.3202		1.0947	0.3783		0.3968	0.2574		1.86	0.4924		3.4306	0.1414		1.2141	0.2693
		0.1984	0.0559		0.4086	0.2305		0.4645	0.0791		0.3549	0.2358		0.9049	0.25		0.339	0.2915
		0.2023	0.2016		0.0561	0.1118		0.3199	0.2462		0.1984	0.1458		0.5174	0.025		0.7907	0.1904
		0.4274	0.2915		0.5174	0.375		0.0887	0.125		4.565	0.2236		0.9801	0.1601		0.6274	1.4977
		0.4437	0.0791		0.3199	0.465		0.1775	0.3202		0.2245	0.0354		0.5723	0.1458		0.5778	0.2926
		0.2414	0.1414		0.3414	0.0559		0.2541	0.0901		0.1431	0.2016		0.3414	0.9014		0.1636	0.975
		0.4645	0.2658		0.3414	0.3363		0.0887	0.1904		0.2541	0.3052		0.4844	0.1601		0.2862	0.25
		0.2806	0.2121		0.2662	0.0354		0.3968	0.1601		0.4274	0.4272		0.6411	0.1768		0.2662	0.7814
		0.3099	0.301		0.4086	0.4809		0.3659	0.285		2.2588	0.0354		1.627	0.05		0.4908	1.5008
		0.3968	0.2475		0.119	0.1904		3.3765	0.0559		0.3744	0.15		0.4437	0.0901		0.3414	0.1581
		0.4844	0.2795		0.2889	0.0901		0.4525	0.2574		0.1775	0.3182		3.2165	0.3052		0.8873	0.326
		0.3744	0.1953		0.4844	0.1031		0.6746	0.2358		0.1984	0.1118		0.6399	0.4507		0.251	0.0791
		0.1122	0.5385		0.3549	0.9582		0.7487	0.1904		1.5754	0.125		0.2806	0.2358		1.7393	0.4272
		0.5723	0.34		0.1122	0.6519		0.4086	0.0791		0.4437	0.1346		3.923	0.255		1.1671	0.1904
		0.0397	0.326		0.7456	0.3092		0.2541	0.0354		0.6199	0.1061		1.8344	0.3606		0.2023	1.0966
		0.5513	0.2151		0.3765	0.1458		0.4972	0.2462		0.1984	0.0559		0.1636	0.3717		0.2862	0.1118
		0.3908	0.2704		0.5397	0.0559		0.3744	0.125		1.4164	0.535		0.6604	0.0791		0.8918	0.5815
		0.6569	0.1061		0.2889	0.0901		0.8566	0.1346		0.9921	0.3953		1.3758	0.0791		0.4437	0.2372
		0.3199	0.3202		0.2806	0.1458		0.339	0.2062		0.3928	0.1458		0.6274	0.1031		0.1684	0.2236
		0.7937	0.34		0.3968	0.742		0.4292	0.3354		0.2314	0.1601		0.8703	0.5256		0.0561	0.1346
		0.251	0.1953		0.4778	0.1904		0.3968	0.2016		0.6399	0.4596		0.4645	0.255		0.1684	0.0354
		0.3765	0.2358		0.2541	0.1458		0.3659	0.2574		0.2541	0.2704		0.3659	0.6103		5.5725	0.0791
		0.3549	0.3052		0.0887	0.3092		0.1984	0.2574		2.2965	0.1904		0.8873	0.2136		0.5682	0.3482
		0.4525	0.2704		0.2862	0.05		0.2137	0.025		0.8918	0.6388		0.6274	0.25		11.941	0.1803
		0.1122	0.2574		0.1431	0.1031		0.3659	0.0707		0.2314	3.1538		0.2862	0.2704		0.7381	0.2151
		0.1636	0.2574		0.564	0.1904		3.117	0.2305		0.6652	0.1458		0.5952	0.0559		2.4427	0.4191
		0.2862	0.0354		0.2806	0.2016		0.2889	0.2358		0.5324	0.1677		0.2862	0.4366		0.4292	0.2915
		0.0561	0.2358		0.1775	0.125		0.4844	0.182		0.2314	0.285		0.3367	0.3021		0.8667	0.2236
		0.1775	0.2658		0.5174	0.025		0.4437	0.1581		1.3428	1.6525		0.2245	0.513		0.0561	0.1061
		0.2889	0.285		0.3099	0.0901		0.6211	0.075		2.7124	0.1031		1.6952	0.025		0.9952	0.1677
		0.8492	0.1953		0.3099	0.0791		0.0887	0.0354		1.8383	0.7198		0.7796	0.2236		0.2889	0.1346
		0.339	0.0707		0.3744	0.1581		0.9136	0.2926		0.4086	0.1581		0.7099	0.3202		0.4645	0.2151
		0.1775	0.1953		0.6044	0.0791		0.6781	0.1581		0.3765	0.182		0.7154	0.6562		0.2023	0.0354
		0.7664	0.2704		0.2541	0.1581		1.9249	0.2658		0.6057	0.4191		1.0039	0.6731		0.0794	0.0791
		0.1775	0.627		0.0561	0.0354		0.4525	0.3717		0.3549	0.1458		0.6274	0.1118		0.3414	0.05
		0.6827	0.34		0.1775	0.34		0.5174	0.0791		0.6508	0.3717		0.3099	0.1414		0.1775	0.0791
		0.4086	0.2151		0.3659	0.3021		0.1984	0.2795		0.7413	0.0707		0.9161	0.285		0.119	0.1346
		0.0887	0.1768		0.3744	0.2372		0.4628	0.182		0.7154	0.0707		3.2764	0.6175		0.3765	0.1677
		0.3659	0.25		0.6211	0.0901		0.6399	0.025		1.4553	0.1118		0.1984	0.3905		0.4047	0.0791
		0.6399	0.3606		0.4086	0.0559		1.0039	0.2704		0.6057	0.25		2.0031	0.25		0.564	0.25
		0.4218	0.4931		0.3908	0.05		0.3414	0.2016		0.3593	0.461		0.7099	0.601		1.5266	3.9353
		0.2541	0.2016		0.3099	0.2795		1.4024	0.1677		0.4218	0.2151		0.8343	0.5062		0.2662	0.6021
		0.3968	0.1601		0.2314	0.255		0.3549	0.255		0.8371	0.0354		0.4218	0.125		0.4844	0.2915
		0.4525	0.301		0.2314	0.125		0.4086	0.0559		0.5174	0.1		0.2137	0.5408		0.7456	0.1677
		0.5174	0.1953		0.6199	0.1581		0.1636	0.1677		0.3272	0.4161		0.3968	0.2693		1.1778	0.1118
		0.5682	0.2574		0.3968	0.125		0.0561	0.2372		0.9432	0.0901		0.3968	0.1803		0.1775	2.5739
		0.3744	0.3816		0.0397	0.1061		0.4525	0.3021		1.8293	0.2305		0.3414	0.1458		0.3908	0.375
		0.5513	0.2704		0.6652	0.2926		0.2314	0.0901		8.2892	0.1768		0.5019	0.5506		0.8873	0.1061
		0.1255	0.4507		0.2314	0.2121		0.0561	0.1346		0.4086	0.6964		0.2862	0.4039		0.9365	0.0901
		0.1122	0.3691		0.4844	0.3953		0.7937	0.0559		0.3659	0.1601		0.6746	0.2372		3.7646	0.1601
		0.3099	0.2704		0.4795	0.1346		0.5527	0.2462		0.5219	0.285		0.4795	0.2151		0.2137	0.2372
		0.2314	0.326		0.2314	0.461		0.4525	0.1601		0.3414	0.1953		0.9432	0.1346		1.2461	0.2151
		0.4086	0.25		0.4292	0.1677		0.4292	0.2236		0.7032	0.2926		0.1984	0.34		1.0484	0.25
		0.4645	0.1118		0.1122	0.1031		0.4525	0.0791		1.9265	0.2915		5.1995	0.1601		0.2314	0.3162
		0.4645	0.3162		0.1684	0.1677		0.4292	0.0354		0.4086	0.2795		1.4225	0.4912		0.4086	0.285
		0.0397	0.0901		0.3744	0.785		0.4292	0.125		0.3968	0.2462		0.5082	0.1118		0.616	0.2704
		0.1636	0.25		0.3928	0.3288		2.2051	0.8051		0.3744	0.2915		0.5723	0.1953		0.5778	2.0188
		0.5513	0.601		0.5397	0.2693		0.0887	0.0707		0.9606	0.2305		0.3099	0.1581		0.3022	0.0354
		0.7317	0.1953		0.6942	0.4697		0.3414	0.1677		0.2662	0.34		0.4972	0.2462		0.3272	0.1346
		0.1984	0.2475		0.1684	0.2358		0.4778	0.0791		0.6199	0.1458		0.7154	0.2358		0.2137	0.2236
		0.2862	0.1601		0.1984	0.3953		0.1255	0.2236		0.3765	0.1904		0.7623	0.2151		0.3549	0.255
		0.3099	0.2574		0.3414	0.301		0.2862	0.1346		0.2662	0.2693		0.3968	0.2358		0.3659	0.2136
		0.3549	0.0791		0.4292	0.2693		0.5324	0.1275		2.2906	0.25		0.6746	0.3288		0.4778	1.5421
		0.1775	0.3473		0.3022	0.3953		0.7065	0.1458		0.0561	0.0791		0.3414	0.1		0.8409	3.0291
		0.4218	0.1803		0.1636	0.301		0.4086	0.2704		2.4229	0.2704		0.4292	0.261		2.4794	0.2915
		0.3414	0.1803		0.3272	0.1904		1.0241	0.1031		0.3968	0.1953		0.3099	0.255		0.6793	2.0934
		0.3199	0.4912		0.0887	0.1118		0.1636	0.2358		0.3099	0.3536		0.1255	0.2795		0.564	0.1118
		0.4437	0.2358		0.8181	0.1031		0.3199	0.1581		2.2706	0.0901		0.1431	0.1803		0.1684	0.0901
		0.6508	0.285		0.4972	0.0354		0.0887	0.1521		0.8181	0.2305		0.8739	0.1601		0.8181	0.1904
		0.4143	0.0707		0.2314	0.2136		0.3099	0.2236		0.7633	0.2574		0.7065	0.1275		1.128	3.1504
		0.3549	0.3606		0.2662	0.1581		0.4292	0.1677		0.3272	0.5506		0.3744	0.1118		0.1122	0.261
		0.3099	0.1601		0.3099	0.2926		0.7065	0.0559		0.3744	0.1118		0.4525	0.3482		0.5952	0.6175
		0.0561	0.3202		0.6274	0.2136		0.7907	0.2264		0.0561	0.5368		0.3099	1.055		0.4437	0.5385
		0.3968	0.1677		0.1636	0.2016		1.5163	0.326		0.8181	0.3953		0.2137	0.1458		0.2137	0.34
		0.3199	0.1803		0.2314	0.9014		0.6746	0.2704		0.5952	0.1904		0.7241	0.2795		0.8811	0.1601
		0.7317	0.285		0.2662	0.1346		0.4525	0.1061		0.5527	0.125		0.7154	0.0354		0.119	0.7521
		0.1431	0.3132		0.3549	0.0901		0.5723	0.1031		0.251	0.2016		0.2541	0.3579		7.8932	0.025
		0.4972	0.2151		0.2862	0.3579		0.4274	0.2372		0.6508	0.4717		0.1587	0.3482		3.4744	0.326
		0.0561	0.25		0.5397	0.025		0.6758	0.1601		1.0947	0.7071		0.1984	0.2574		1.7568	0.326
		0.3659	0.1581		0.3199	0.1118		0.6274	0.2358		0.2137	0.25		1.0295	0.34		0.2662	0.1346
		0.0794	0.2475		0.3199	0.2016		0.4628	0.6185		0.2862	0.1581		0.9466	0.3881		0.1984	0.1118
		0.3744	0.1768		0.2862	0.3092		0.8286	0.4366		0.4844	0.125		11.0207	0.1346		0.2541	0.1677
		0.4292	0.2358		0.4645	0.2693		0.6508	0.2151		0.2023	0.1346		0.1122	0.407		0.4795	0.0901
		0.3968	0.2704		0.0887	0.4507		0.2862	0.15		0.2541	0.3606		0.2314	0.2358		1.2359	0.0901
		0.3099	0.2828		0.4218	0.2658		0.3199	0.0791		1.7178	1.3428		0.4437	0.0791		0.0887	0.1803
		0.4047	0.125		0.1775	0.2693		0.3928	0.0901		0.5952	0.125		0.1636	0.375		0.0561	0.025
		0.5174	0.631		0.0887	0.3482		0.5723	0.2062		0.1255	0.1803		0.2862	0.25		4.3325	0.1677
		0.5397	0.1118		0.2541	0.34		0.6746	0.0901		1.9734	0.2372		0.2541	0.2574		2.3234	0.1458
		0.4628	0.2704		0.4292	0.255		0.3908	0.125		0.7796	0.3717		0.1775	0.1031		0.2662	0.4161
		0.8181	0.125		0.3744	0.2016		0.2023	0.3202		4.5448	0.1275		0.4972	0.6671		0.1684	0.0791
		0.3199	0.2704		0.1775	0.0354		0.4086	0.1346		0.0887	0.1521		0.1775	0.2016		0.5397	0.2372
		0.339	0.326		0.1431	0.1581		0.3765	0.1346		0.3199	0.1458		2.1677	0.2704		0.4778	0.2136
		0.4525	0.3052		0.2662	0.2462		0.3968	0.0707		0.5723	0.522		0.5019	0.285		0.4143	0.2305
		0.2314	0.2462		0.4778	0.285		0.4525	0.1118		1.2549	0.2574		0.1636	0.2915		0.6508	0.25
		0.3099	0.1118		0.3272	0.4596		0.1636	0.125		0.4628	0.2305		1.0722	0.6295		0.1984	0.1
		1.0164	0.3606		0.0887	0.2016		0.5082	4.4001		1.0241	0.1581		0.3414	0.285		2.0094	0.182
		0.2137	0.1061		0.5174	0.2462		0.5174	0.0354		4.8551	0.0901		0.7827	0.1118		0.3199	0.6519
		0.2862	0.2236		0.5612	0.325		0.7099	0.1768		0.4437	0.0354		0.1775	0.1031		0.2314	0.3162
		0.1984	0.0559		0.5513	0.1346		0.5778	0.1677		0.2541	0.0559		0.6044	0.34		0.4844	0.2305
		0.2862	0.75		0.0561	0.34		0.4795	0.0559		0.6781	0.2795		0.3765	0.34		0.5397	0.2574
		0.3199	0.1601		0.3765	0.326		0.4292	0.3717		2.9996	0.2151		0.2137	0.125		0.4525	0.0791
		0.2137	0.2305		0.2541	0.5154		0.4844	0.182		0.2137	0.1458		0.2137	0.3717		1.0015	0.2151
		0.2245	0.3052		0.1431	0.3824		0.5339	0.0354		0.5952	0.2236		0.5019	0.3162		0.1775	2.3892
		0.0887	0.3021		0.2137	0.4031		0.4218	0.0559		0.3099	0.3162		4.6073	0.261		1.2089	0.3717
		0.3549	0.1458		0.4844	0.1		0.4086	0.1904		0.4274	0.922		0.251	0.2795		2.73	0.0901
		0.4086	0.2358		0.2541	0.3889		0.6411	0.182		0.7907	0.5062		0.3272	0.4316		0.2314	0.025
		0.2314	0.3202		0.3928	0.25		0.6274	0.1601		0.3968	0.1118		0.4908	0.4717		5.8344	0.3202
		0.7633	0.3717		0.3414	0.1118		0.5294	0.1118		0.6652	0.3162		0.0887	0.182		0.251	1.2903
		0.0397	0.1346		0.6057	0.1581		0.1431	0.2358		0.5019	0.1061		1.2956	0.4257		0.3199	0.2761
		0.2245	0.2151		0.3367	0.2704		0.3414	0.3162		0.7487	0.3913		0.954	0.8139		0.2662	1.3108
		0.8181	0.1803		0.2889	0.1803		0.1775	0.2236		0.1431	0.2151		3.2055	0.0901		0.5952	0.0791
		0.3659	0.7075		0.1775	0.3482		0.6508	0.1803		0.2314	0.1118		0.2541	0.5706		0.3744	0.1275
		0.6274	0.2305		2.8486	0.1677		0.6274	0.1904		0.852	0.3052		0.1255	0.125		0.7032	0.0354
		0.5082	0.1414		3.0017	0.1346		1.0685	0.0707		0.5952	0.1953		0.5682	0.461		0.3272	2.8339
		0.6827	0.3816		0.2137	0.0901		0.5019	0.0707		0.1255	0.3717		0.3199	0.05		0.9952	0.3335
		0.2314	0.2704		0.564	0.1677		0.4437	0.1118		0.0794	0.1118		0.2662	0.2462		0.7099	0.5701
		0.0561	0.1601		0.5174	0.1346		1.2225	0.1118		0.6199	1.2127		0.1984	0.0901		1.3492	0.1904
		0.339	0.1677		0.3765	0.2062		0.3659	0.285		0.2662	0.1803		0.6057	0.0354		1.0015	0.2151
		0.2541	0.1458		0.5723	0.66		0.5682	0.0791		0.0397	0.2462		0.2862	0.0901		0.1775	0.1953
		0.2137	0.3691		0.3908	0.1904		0.2245	0.4008		0.7154	0.2574		0.1984	0.1953		0.2862	0.0354
		0.3199	0.375		0.3022	0.7988		0.5513	0.3162		0.685	0.2693		0.2541	0.0901		0.616	0.1346
		0.6604	0.261		0.3022	0.5772		0.3414	0.0559		0.5019	0.6731		2.4478	0.1061		2.3843	0.2062
		0.2541	0.2016		0.2889	0.1118		0.3908	0.2372		1.4874	0.9014		0.3659	0.425		1.0566	0.2151
		0.4218	0.2704		0.5174	0.375		0.5294	0.2512		0.9136	0.34		0.2541	0.3092		2.8107	0.7353
		0.6274	0.4697		0.6942	0.3536		0.3744	0.2693		6.8112	0.0791		0.2023	0.34		0.2662	0.2136
		0.2245	0.4161		0.2662	0.6265		0.1775	0.1458		0.2662	0.443		0.3659	1.0277		0.3022	0.1581
		0.2245	0.5274		0.2662	0.2136		0.2889	0.2151		0.6758	0.285		0.4086	0.5099		0.2137	0.1346
		0.3765	0.2704		0.4437	0.5618		0.4525	0.1458		0.4437	0.125		0.6942	0.3553		0.4437	0.8004
		0.3968	0.3202		0.1775	0.1118		0.0397	0.255		0.0887	0.2236		0.2862	1.0213		0.8257	0.1521
		0.3659	0.2151		0.3199	0.1275		0.5899	0.2062		1.4341	0.1346		0.2414	0.9552		0.4274	1.242
		0.1775	0.3808		0.4844	0.2658		0.5174	0.1904		0.4218	0.05		0.3744	0.2704		1.931	0.2062
		0.2314	0.25		0.7664	0.2305		0.6508	0.2136		1.868	0.3482		0.2541	0.2016		0.5952	0.3553
		0.4086	0.1768		0.4292	0.1521		0.1984	0.2236		0.7154	0.7075		0.251	0.3202		0.1122	3.2888
		0.2314	0.285		0.3199	0.3202		0.0561	0.1031		0.0561	0.1601		0.2314	1.274		0.8371	0.704
		0.2314	0.4717		0.3765	0.1118		1.4247	0.2236		0.4292	0.0901		0.0887	0.182		0.0887	0.2574
		0.4086	0.1677		0.4525	0.9124		0.1255	0.5274		2.016	0.1346		0.1775	0.0901		2.5594	0.1581
		0.3968	0.1601		0.3099	0.5099		0.3659	0.5701		1.1671	0.2462		0.8811	0.4257		0.3199	0.0559
		0.2806	0.2016		0.1122	0.0901		0.2541	0.3579		0.5527	0.0354		1.5843	0.34		3.1632	0.2151
		0.5859	0.2704		0.9801	0.4507		0.4218	1.653		1.3089	0.3913		0.3199	0.621		0.2314	0.2462
		0.3988	0.2574		0.2314	0.261		0.7529	0.407		0.6781	0.1458		0.3414	0.5148		0.9049	0.2704
		0.3549	0.1414		0.2314	0.1953		0.6211	0.175		0.4908	0.0791		0.2889	0.2016		0.3022	0.4191
		0.3367	0.6149		0.2023	0.1581		0.5082	0.0707		0.3928	0.2151		0.1122	1.4699		0.2862	0.2136
		0.3414	0.6088		0.2314	0.0901		0.8667	0.0559		3.0002	0.2236		0.9857	0.4451		0.6399	0.2704
		0.3659	0.0901		0.0397	0.1953		0.1255	0.1521		0.8483	0.326		1.2611	0.2795		0.2541	0.1458
		0.3765	0.1118		0.2023	0.3579		0.5174	0.1768		0.4972	0.8112		0.4086	0.2358		0.2137	0.3717
		0.3659	0.831		0.5513	0.2016		0.5174	0.1953		0.8257	0.5836		0.5324	0.025		0.339	0.2151
		0.4086	0.4854		0.5174	0.0901		0.3549	0.3717		0.7529	0.34		0.1775	0.0791		0.1636	0.1346
		0.5513	0.3354		0.0397	0.3092		1.1671	0.2828		0.5019	0.1346		0.7099	0.1118		0.4525	0.2462
		0.3414	0.1414		0.0561	0.627		0.3414	0.1346		0.6827	0.4451		1.5522	0.1768		1.3544	0.5385
		0.1684	0.3482		0.5513	0.2574		0.3199	0.0901		0.4628	0.1458		0.6545	0.1677		0.2245	0.0901
		0.8257	0.1601		0.4437	0.1118		2.3139	0.0707		0.8025	0.1346		0.4844	0.6824		3.1652	0.1677
		0.7381	0.1803		0.2314	0.1904		0.4086	0.1677		0.6005	0.1414		0.1775	0.5701		1.7068	0.3717
		0.5339	0.1803		0.2023	0.0901		0.2889	0.0559		0.7705	0.2693		0.7456	0.1458		0.4047	0.0791
		0.3744	0.1601		0.5952	0.2704		0.8566	0.0354		0.3744	0.2151		0.3414	0.0901		0.3908	0.1601
		0.2862	0.2358		0.4292	0.3092		1.3758	0.1346		0.7623	0.3953		0.1431	0.4138		1.0241	0.1346
		0.1775	0.1953		0.4086	0.0901		0.954	0.2462		0.0397	0.3953		0.3022	0.0559		0.7187	0.2358
		0.3968	0.2358		0.1775	0.3691		0.2662	0.5701		1.9196	0.2512		0.3414	0.0901		0.4844	0.2062
		0.5527	0.1803		0.1775	0.4039		0.4525	0.3052		1.1725	0.1803		0.6274	1.535		0.2137	0.4828
		0.0887	0.3606		0.4844	0.2305		0.3099	0.3288		0.5899	0.3162		0.7065	0.2062		0.6569	0.34
		0.5723	0.1458		0.8035	0.4191		0.3968	0.3132		0.9801	0.1581		0.5682	0.2305		0.4143	0.1803
		0.3272	0.2915		0.0561	0.2915		0.8566	0.3953		0.2314	0.4451		0.8343	1.5301		6.1481	0.1118
		0.6746	0.3691		0.2314	0.5489		0.2662	0.2236		7.3323	0.2236		0.2662	0.1118		1.0685	0.1118
		0.0561	0.2151		0.2889	0.3482		1.1069	0.1677		1.6686	0.715		0.3549	0.2358		0.4525	0.4507
		0.1684	0.2151		0.3659	0.0901		1.7698	0.0354		0.4844	0.3606		0.0561	0.261		0.1636	0.2574
		0.3549	0.2915		0.5159	0.2574		0.4292	0.1275		0.2662	0.3092		0.5082	0.2062		0.2314	0.1904
		0.4086	0.41		0.1122	0.3482		0.6569	0.2151		8.077	0.0901		0.2862	1.0065		0.4844	0.0354
		0.6827	0.25		0.3414	0.7106		0.7633	0.2305		0.564	3.048		1.9738	0.025		0.339	0.1904
		0.1431	0.3913		0.4908	0.025		0.4972	0.5385		0.3414	0.25		5.533	0.559		0.339	0.1118
		0.3099	0.0901		0.2314	0.0901		0.2662	0.285		0.4525	0.1953		0.2662	0.4272		0.2662	0.1904
		0.6274	0.2305		0.4437	0.2062		0.1984	0.1904		0.9289	0.1904		0.1122	0.5534		0.607	0.1803
		0.6199	0.2305		0.0397	0.1346		0.4218	0.34		1.1938	0.2236		0.0887	0.3691		0.4525	0.285
		0.2662	0.2151		0.0887	0.3052		1.4308	0.3579		0.3199	0.1118		0.3099	0.2236		0.1984	0.5668
		0.1984	0.326		0.5082	0.8143		0.2862	0.1803		1.3428	1.2314		3.5103	0.375		0.3659	0.0901
		0.3968	0.3354		0.3744	0.285		0.3022	0.3881		0.7986	0.4257		0.3549	0.1031		4.2947	0.3808
		0.2862	0.3162		0.1255	0.2305		0.1122	0.2462		0.3968	0.4031		0.4292	1.276		2.2965	0.1346
		0.3414	0.1601		0.2314	0.1275		0.2314	0.2915		0.2314	0.1601		1.0976	0.4802		0.3367	0.3579
		0.4292	0.2151		0.1255	0.3021		1.3889	0.1031		0.8094	0.3606		0.1431	0.3202		0.2889	0.0707
		0.2662	0.1601		0.4778	0.1677		0.8343	0.0354		0.2541	0.5483		0.0794	0.6427		0.3199	0.9953
		0.4628	0.4717		0.2662	0.2062		0.3968	0.2236		3.0988	0.3092		0.0887	0.285		2.845	0.2016
		0.6411	0.285		0.4143	0.0559		1.4591	0.025		0.5859	0.1458		0.8418	0.25		2.616	0.2305
		0.2314	1.0078		0.0887	0.0901		0.2806	0.467		1.3637	0.125		0.3199	0.0791		0.8094	0.25
		0.4292	0.0559		0.6604	0.0559		0.3099	0.1061		0.5019	0.6047		1.3428	0.2574		0.3659	0.2358
		0.3414	0.1458		0.2806	0.2704		0.3414	0.2305		1.5997	0.546		4.7237	0.0559		0.0887	0.1061
		0.1122	0.285		0.2314	0.3132		0.1984	0.1768		0.8286	0.7353		0.6827	0.5202		0.2889	0.1601
		0.1255	0.1414		0.3199	0.5099		0.1431	0.3717		0.1431	0.1118		0.1684	0.5483		0.2662	0.4562
		0.3968	0.1803		0.3549	0.2016		0.923	0.2372		0.5513	0.0559		0.339	0.0559		0.2381	1.1051
		0.6411	0.125		0.3549	0.3335		0.4292	0.3092		0.9944	0.1275		0.0887	0.1118		1.1004	1.619
		0.0561	0.0901		0.3199	0.2236		0.3549	0.1458		0.2314	0.2372		0.3744	0.326		0.5859	0.0559
		0.5082	0.3606		0.4844	0.0707		1.5883	0.1677		2.0486	0.1601		0.0887	0.3482		0.3272	0.0559
		0.1684	0.2151		0.3549	0.3335		0.2662	0.0791		0.5082	0.25		0.5723	0.4272		0.4292	0.326
		0.5723	0.1803		0.5324	0.1458		0.3414	0.1521		0.3414	0.025		0.8286	0.1601		25.5464	0.1275
		0.4525	0.1677		0.5339	0.125		0.4292	0.2926		0.8181	0.41		0.0561	0.1677		0.4437	0.1346
		0.2023	0.3052		0.4844	0.3021		0.3099	0.0791		0.7021	0.182		0.9264	0.2305		0.1122	0.3717
		0.3199	0.182		0.3099	0.831		0.8784	0.2574		0.2806	0.1677		0.2662	1.0983		0.2414	0.0559
		0.2889	0.2658		0.1431	0.3092		0.0561	0.075		0.4778	0.3052		0.8094	0.25		1.403	0.0791
		0.4292	0.1601		0.5339	0.4279		0.2541	0.0559		0.2862	0.0791		0.1984	0.0901		0.2541	0.1581
		0.1122	0.2016		0.1431	0.1346		0.4292	0.2372		0.1636	1.2026		0.2314	0.25		3.4649	0.2795
		0.4437	0.2915		0.3744	0.2372		0.251	0.0901		1.627	0.1346		0.564	0.461		0.6274	0.5202
		0.1984	0.34		0.2314	0.3092		1.5328	0.261		0.557	0.285		1.4959	0.4039		7.2826	0.1118
		0.6274	0.25		0.3414	0.261		0.7296	0.0354		0.7705	0.3579		0.9298	0.1346		0.1775	0.261
		0.8257	0.1953		0.1122	0.261		1.541	0.2151		0.2314	0.1677		0.1255	0.0559		0.8035	0.2574
		0.3022	0.1414		0.2662	0.2264		0.3414	0.2372		0.4844	0.1458		0.2862	0.2236		0.1431	0.3482
		0.2662	0.2915		0.7317	0.125		0.4645	0.1803		0.3199	1.5116		0.8873	0.1346		0.9255	0.2795
		0.1255	0.255		0.2862	0.1803		0.8784	0.2136		0.9728	0.3482		0.9817	0.2151		0.5174	0.25
		0.4437	0.2236		0.1122	0.2693		3.7807	0.3041		2.7022	0.1458		0.2137	0.41		0.1431	0.1118
		0.5339	0.7211		0.2541	0.2151		0.2889	0.1601		0.2806	0.2236		0.1636	0.0707		1.5739	0.1346
		0.9365	0.125		0.1122	0.075		0.2541	0.34		0.4292	0.1275		1.2974	0.3021		0.6827	0.3953
		0.3765	0.25		0.2314	0.3717		0.3199	0.3606		0.7581	0.34		0.0887	0.375		2.137	3.8153
		0.1122	0.0791		0.2662	0.255		0.3199	0.1346		0.119	0.2704		1.6841	0.4373		0.646	0.0791
		0.3908	0.3553		0.5019	0.1346		0.4972	0.2926		0.5174	0.4272		0.5159	0.4123		0.2662	0.5297
		0.2314	0.0791		0.2862	0.2305		0.5019	0.0559		0.3744	0.2915		0.3968	0.3816		0.6411	0.0707
		0.4525	0.285		0.6211	0.3881		1.0117	0.1118		0.4844	0.255		0.1984	0.2915		0.0397	2.4711
		0.0397	0.34		0.3765	0.182		0.2862	1.678		1.0685	0.1904		0.1775	0.326		0.5294	0.2358
		0.1684	0.2151		0.2662	0.6865		0.3744	0.2016		0.2541	0.0559		0.4645	0.875		0.2889	0.1414
		0.2662	0.1953		0.3199	0.0354		0.6211	0.1677		0.2889	0.1803		0.8409	0.3482		0.2662	0.2693
		0.5723	0.1953		0.251	0.182		0.3199	0.1458		0.3199	0.3482		0.3414	0.0707		0.5397	0.0791
		0.4218	0.1601		0.6781	0.1458		2.0281	0.1458		1.0348	0.3132		1.0795	0.1346		0.0887	0.1458
		0.5174	0.2658		0.1775	0.2151		0.8873	0.0354		0.2862	0.1061		0.9761	0.2305		0.4086	0.7353
		0.4844	0.1768		0.2314	0.625		0.0887	1.0006		0.0887	0.2372		0.2862	0.4031		1.2999	0.1677
		0.2862	0.2305		0.1122	0.4596		0.4844	0.1118		0.2541	0.1581		0.5682	0.1118		0.6604	0.0901
		0.3414	0.4191		0.0887	0.1118		0.4292	0.0559		3.1397	0.5534		0.3659	0.2574		0.0561	0.1031
		0.5324	0.1768		0.0794	0.1904		0.4292	0.0559		0.7099	0.182		0.3099	0.1677		0.646	0.025
		0.0561	0.025		0.4437	0.1677		0.3744	0.4562		5.5874	0.34		0.0397	0.5		0.3968	0.6619
		0.2541	0.1601		0.251	0.3606		0.8953	0.5202		0.0397	0.1768		0.7317	0.3021		1.9068	0.285
		0.4143	0.1803		0.3414	0.025		0.4086	0.0559		4.0468	0.0559		0.3414	0.6708		0.8979	1.1654
		0.6173	0.5701		0.2662	0.2236		0.4972	0.1031		1.0117	0.1118		0.0397	1.2412		0.3414	0.1031
		0.4086	0.1061		0.3744	0.2574		0.0561	0.25		0.6274	0.1803		0.7456	0.1953		0.0887	3.6841
		0.8492	0.1458		0.4525	0.5		0.0397	0.65		0.3414	0.7159		0.4218	0.182		0.4972	0.4981
		0.1122	0.1803		0.2662	0.1458		0.5682	0.0559		0.8918	0.1601		0.2862	0.3606		0.3022	0.2151
		0.3744	0.1601		0.1255	0.261		0.5174	0.1581		0.5778	0.125		0.5723	0.2358		0.9655	0.1458
		0.339	0.1118		0.2245	0.2358		1.5497	0.7906		1.0241	0.0559		0.2541	0.1601		0.3765	0.2305
		0.1255	0.2574		0.0561	0.1061		1.7613	0.1118		0.9817	0.1953		0.3414	0.0559		0.685	0.1118
		0.7154	0.3606		0.4143	0.2926		0.7032	0.125		0.3414	0.2236		0.4628	0.1118		0.9264	0.3041
		0.4086	0.1601		0.1431	0.0559		1.1446	0.182		0.693	0.1803		0.3968	0.125		2.6382	0.2358
		0.2662	0.1061		0.1775	0.2795		0.1636	0.1346		2.0791	0.0901		0.0887	0.1118		0.5778	0.2236
		0.1775	0.2121		0.3099	0.0559		0.4972	0.1031		0.5397	0.0354		0.6942	0.1118		0.4218	0.0354
		0.4778	0.1953		0.7827	0.2795		1.5883	1.4577		0.3199	0.3202		0.3414	0.326		0.5174	11.0007
		0.1636	0.285		0.5019	0.2305		0.3968	0.0901		0.4972	0.2926		0.4628	0.3824		0.1122	0.125
		0.1775	0.2151		0.2889	0.2372		0.2541	0.3335		0.1255	0.465		0.7241	0.2151		0.2806	0.3579
		0.3414	0.2462		0.0397	0.1904		2.1136	0.1346		0.6211	0.0707		0.0397	0.0901		0.1775	1.9889
		0.2541	0.1458		0.2662	0.2136		0.4844	0.4507		4.1674	1.1963		0.4628	0.1346		0.339	0.1677
		0.1431	0.3606		0.1431	0.1346		0.1984	0.0901		0.1775	0.4924		0.3744	0.4507		0.2137	0.125
		0.3968	0.1118		0.6652	0.261		0.4778	0.2704		1.4247	0.3473		0.8585	0.0354		0.1636	0.2062
		0.4844	0.2704		0.2541	0.4138		0.3414	0.0901		0.8918	0.1458		0.6057	0.2704		0.2314	0.1118
		0.4437	0.1118		0.0561	0.4138		0.8181	1.1971		0.4908	0.4924		0.0561	0.3021		0.2137	0.4161
		0.4292	0.4507		0.3199	0.2305		0.2862	0.4854		0.5174	0.601		1.2069	0.1953		0.4274	0.2372
		0.7021	0.2704		0.3549	0.1803		0.3968	0.5927		0.9432	0.1118		0.1431	0.0791		0.8703	0.1118
		0.3744	0.2151		0.1122	0.3816		1.5638	0.125		0.3928	0.1677		0.3659	0.25		0.0561	0.025
		0.1255	0.0559		0.1122	0.1346		0.7623	0.1031		0.3414	0.0559		0.2862	0.2121		0.2862	0.261
		0.2245	0.285		0.2314	0.1677		1.0566	0.465		4.6566	0.125		1.0484	0.1458		0.9264	0.4366
		0.2541	0.41		0.4086	0.1677		0.6604	0.1601		1.4874	0.4366		0.1431	0.2016		0.8483	0.261
		0.3908	0.2151		0.1431	0.6801		0.3414	0.0901		1.1426	0.1031		0.0561	0.1458		0.2541	0.2264
		0.3968	0.1601		0.4844	0.5148		0.3414	0.3021		1.0685	0.285		1.3574	1.2652		0.4795	0.0354
		0.3765	0.2704		0.449	0.2693		1.0838	0.2136		3.4122	0.6388		0.1775	0.4423		0.4972	0.3021
		0.3414	0.2016		0.3199	0.3579		0.4972	2.0014		1.5813	0.2915		3.9851	0.9569		1.1798	0.3717
		0.2662	0.4507		0.2541	0.1		0.2137	0.1677		0.3659	0.2658		1.4768	0.2358		0.3744	0.25
		0.3765	0.1953		0.2662	0.125		1.5633	0.0791		0.4437	0.2236		0.646	0.182		2.1166	0.1061
		0.2662	0.025		0.616	0.5202		0.3744	0.1601		0.8181	0.0901		0.4086	0.3021		0.339	1.5133
		0.5174	0.3606		0.3659	0.1803		0.2806	0.0791		2.137	0.4031		0.1775	0.5		0.5397	0.4316
		1.1725	0.5274		0.7796	0.34		0.2662	0.2305		0.8585	0.7977		1.0348	0.4924		0.9289	0.182
		0.1684	0.2658		0.0887	0.2828		0.1775	0.05		0.2414	0.2016		0.1431	0.1346		0.0561	0.0559
		0.4292	0.0354		0.3199	0.1904		0.2662	0.2704		0.3414	0.0354		0.3099	0.1677		0.3549	0.1346
		0.1255	0.2704		0.0887	0.3202		0.6057	0.1904		0.6781	0.182		0.3659	0.3052		0.2314	0.1346
		0.2541	0.1953		0.1775	0.4257		0.4795	0.1061		0.3908	0.3717		0.1684	0.1414		1.2321	0.2236
		0.449	0.3354		0.3968	0.3482		0.3744	0.2305		0.0397	0.2305		0.0887	0.1458		5.6367	0.1031
		0.0887	0.2305		0.2662	0.5202		0.2889	0.0354		0.5219	0.1677		0.251	0.3579		1.1778	0.0559
		0.0887	0.1953		0.1431	0.535		0.3968	0.2462		0.4778	0.3041		0.3199	0.1953		0.8181	0.0791
		0.6057	0.1414		0.1431	0.522		0.7705	0.1677		0.564	0.4743		0.1775	0.4717		1.1905	0.1953
		0.3659	0.1677		0.3549	0.2795		0.9944	0.25		0.0397	0.6731		0.0887	0.4161		0.3199	0.2305
		0.5778	0.1953		0.3908	0.0901		0.4972	0.8667		0.6781	0.2704		0.8257	0.0901		0.7487	0.1581
		0.2245	0.0901		0.2137	0.1118		0.3099	0.1458		0.9298	0.1031		0.6274	0.2236		0.4972	0.2016
		0.1775	0.2151		0.4086	0.0559		0.564	1.1011		0.3968	0.3021		0.5513	0.3354		0.3744	3.9387
		0.852	0.467		0.2314	0.375		0.3414	0.1118		0.1775	0.2658		0.2245	0.285		0.5294	0.2236
		0.2862	0.1061		0.2245	0.1581		0.4218	1.59		0.5859	0.2236		0.4525	0.3021		0.3659	0.1118
		0.0561	1.4011		0.2862	0.0791		1.5557	0.364		1.1139	0.1346		0.2662	0.0791		0.1775	0.075
		0.7099	0.125		0.2541	0.4743		0.4086	0.1118		0.2245	0.0901		0.7877	0.2462		0.2245	0.0791
		0.3199	0.2358		0.6057	0.3021		0.2137	0.3579		0.3414	0.5154		0.0887	0.65		0.3414	0.364
		0.2541	0.1031		0.2314	0.1601		0.4218	0.2016		1.1054	0.1677		2.2772	0.3021		0.4628	0.0901
		0.4292	0.3553		0.0887	0.05		0.1775	0.2704		1.5724	0.0707		0.2541	0.3808		0.3571	0.0559
		0.693	0.1601		0.2662	0.182		0.607	0.1601		3.8227	0.1601		0.1775	0.6403		0.2889	0.2926
		0.8409	0.125		0.0561	0.0559		2.3823	0.2462		0.3367	0.3482		0.5952	0.3162		0.2541	0.182
		0.0561	0.05		0.1636	0.182		0.9466	0.3913		0.693	0.1677		5.6429	0.285		0.1775	0.1061
		0.3744	0.1677		0.3414	0.1346		0.4525	0.0354		1.1446	0.364		0.1984	0.3606		0.3022	0.125
		0.0887	0.4272		0.4525	0.1118		0.1636	0.1581		0.3099	0.125		0.2137	0.1118		0.3744	0.1118
		0.4778	0.2704		0.7633	0.1904		0.2541	0.125		0.2541	0.1677		1.2461	0.1118		0.3765	0.3052
		0.6604	0.2704		0.3022	0.3579		0.564	0.4697		0.2862	0.4316		0.1255	0.1118		0.3022	0.4507
		0.6604	0.3473		0.3199	0.125		0.5952	0.125		0.3022	0.2372		0.1636	0.1601		0.3659	0.1061
		0.0887	0.3913		0.4292	0.5397		0.5527	0.0707		3.9428	0.5836		0.1775	0.4828		0.4292	0.1581
		0.3414	0.3202		0.2662	0.6052		0.7381	0.7754		1.7478	1.3993		0.7296	0.025		1.8865	0.0559
		0.3272	0.2574		0.3199	0.261		0.5723	0.1414		0.2314	0.3482		0.3765	0.182		0.4844	5.2041
		0.1775	0.1677		0.2137	0.1904		0.3968	0.1118		0.2862	0.2305		0.5952	0.2462		0.4844	0.2372
		0.6211	0.1768		0.3414	0.2305		0.3199	0.2236		1.4208	0.1521		0.3908	0.3953		0.1255	0.8284
		0.3022	0.1803		0.3099	0.2136		0.2806	0.2016		0.693	0.2693		0.1775	0.1346		1.5638	0.7458
		1.2257	0.1458		0.2541	0.1803		0.1984	0.407		0.9466	0.2693		0.8918	0.3052		0.4972	0.0707
		0.2137	0.285		0.2023	0.34		0.5082	0.125		0.4086	0.1031		0.3414	0.2512		4.1674	0.2926
		0.3272	0.0791		0.3765	0.0354		0.1984	0.2151		3.8702	0.4272		0.1684	0.1677		0.8918	0.1118
		0.2541	0.5755		0.4525	0.2658		0.4972	0.3905		2.7473	0.2462		0.7487	0.1953		0.1255	0.4854
		0.3414	0.125		0.5082	0.0354		0.4844	0.1521		2.4128	0.1118		0.1636	0.2693		0.2137	0.1601
		0.4795	0.3132		2.9365	0.5274		0.2541	0.3041		0.4628	0.1601		0.1775	0.6403		0.1122	0.1458
		0.4844	0.3052		0.1775	0.3536		0.2314	0.375		0.5723	0.2462		0.5778	0.182		0.3744	0.66
		0.5682	0.125		0.6604	0.125		0.9289	0.1601		0.1775	0.1601		0.1775	0.1458		0.5397	0.407
		0.2314	0.3482		0.3414	0.25		0.8343	0.1904		0.3968	0.3482		0.5397	0.2236		0.3199	0.2151
		0.3968	0.3052		0.7664	0.3536		1.159	0.2462		0.1775	0.0901		0.1431	0.2151		0.7456	0.2462
		0.1984	0.6452		0.5952	0.1677		0.6569	0.1904		2.137	0.2704		0.1636	0.4301		0.3659	0.2795
		0.2806	0.3021		0.3099	0.6801		0.3414	0.1118		0.3659	0.0791		0.2314	0.182		0.1775	0.0901
		0.1775	0.285		0.2314	0.1904		0.4437	0.461		0.0397	0.6865		0.5019	0.3606		0.1636	0.5506
		0.3968	0.2574		0.2806	0.1275		1.0164	0.2574		0.6057	0.1061		0.6274	0.2926		0.0887	0.0354
		0.3765	0.3579		0.1255	0.1118		0.0887	0.1677		0.3022	0.5154		0.2414	0.2151		0.3744	0.0901
		0.8257	0.0791		0.251	0.2926		0.3022	0.407		2.1133	0.1		0.1775	0.3202		0.3968	0.1458
		0.2137	0.2372		0.5397	0.2151		0.3414	0.0901		0.2541	0.0791		0.3099	0.1458		0.4274	0.125
		0.0561	0.125		0.2314	0.3021		0.3022	0.0354		1.2327	0.0901		0.3199	0.631		0.2137	0.1768
		0.2023	0.0901		0.3549	0.0791		1.4816	0.559		0.8492	0.2151		0.0887	0.2136		0.4525	2.5
		0.3414	0.1904		0.4844	0.3202		0.3272	0.2236		0.9598	0.6374		0.2314	0.0707		0.5174	0.3052
		0.6604	0.2151		0.2314	0.2462		0.4525	0.1581		2.5113	0.7754		1.4164	0.631		0.9289	0.0901
		0.5397	0.285		0.4628	0.1677		0.2541	0.2236		1.1556	0.2915		0.607	0.1803		0.5778	0.5852
		0.2314	0.1953		0.2862	0.0707		0.3099	0.2236		0.7581	0.2062		0.2541	0.1677		0.3908	0.2151
		0.2862	0.2704		0.2137	0.182		0.3659	0.546		0.4778	0.2462		1.5435	0.6605		0.2806	0.1061
		0.3099	0.3202		0.3414	1.0152		0.8142	0.3162		0.959	0.3717		0.8171	0.1275		0.0887	0.2151
		0.3099	0.2016		0.0561	0.3606		0.2245	0.2305		2.7335	0.2658		2.8889	0.5		0.4292	0.0559
		0.1431	0.1414		0.3744	0.6731		0.7827	0.2462		0.9606	0.6047		0.0561	0.4924		1.7786	0.6562
		0.3744	0.1677		0.1684	0.4854		0.3968	0.0559		0.6508	0.2704		0.3765	0.1803		0.564	0.0559
		0.3414	0.3691		0.2137	0.2574		0.8918	0.6185		0.3744	0.0901		1.4874	1.07		0.3272	0.1768
		0.0561	0.2574		0.2023	0.025		0.5397	0.4528		0.1984	0.4039		0.3549	0.326		0.2314	0.0559
		0.4972	0.285		0.2862	0.6052		0.3099	0.182		2.9749	0.3579		0.119	0.1803		1.0896	0.3913
		0.5397	0.375		0.0887	0.0707		0.5778	0.2704		0.4292	0.2704		0.3968	0.1031		0.0887	0.1581
		0.3414	0.3092		0.2245	0.0559		0.9255	0.1346		0.6211	0.2915		0.1775	0.6047		0.3199	0.1581
		0.5397	0.34		0.4292	0.1803		1.3574	0.1677		0.646	0.2016		0.3099	0.2151		0.2541	0.7701
		0.4645	0.3052		0.1255	0.0707		0.3099	0.255		3.2946	0.2358		0.3744	0.2574		0.2314	0.3482
		0.3765	0.0559		0.4292	0.1458		0.8409	0.1677		0.2314	0.1904		0.3908	1.3108		0.1684	0.1061
		0.2023	0.2704		0.3414	0.1275		0.607	0.2121		1.8383	0.1803		0.1984	0.1275		2.6178	0.2305
		0.3744	0.2305		0.3367	0.443		0.2137	0.0791		0.0887	0.2305		1.0386	1.1102		0.7487	0.3553
		0.4292	0.25		0.4086	0.2016		1.3387	0.0559		0.646	0.3132		0.3968	0.2704		0.6746	0.2236
		0.6057	0.2915		0.5174	0.0791		0.4143	0.831		0.2541	0.05		0.2806	0.0559		0.5324	0.3354
		0.2662	0.4507		0.4086	0.1581		0.7381	0.2236		1.3804	0.2372		0.1984	0.2704		1.0685	0.522
		0.3549	0.1768		0.1636	0.125		0.4086	0.2016		0.2414	0.5099		0.9557	0.2358		0.2137	0.2151
		0.2541	0.2475		0.1684	0.1677		0.4778	0.2062		0.3414	1.2311		0.3659	0.1346		0.2862	0.559
		0.4628	0.1677		0.0887	0.1346		0.9432	0.1904		1.2611	0.2136		0.1775	0.2358		0.5513	0.3579
		0.3549	0.1458		0.0397	0.546		0.1984	0.1953		0.0887	0.5256		1.5194	0.1601		1.3089	0.2151
		0.4292	0.2016		0.5397	0.0791		0.3099	0.1458		1.0566	0.1061		0.5174	0.1118		1.3339	0.0791
		0.2245	0.2704		0.3199	0.1581		0.1431	0.0791		0.3549	0.1458		0.3549	0.6185		0.3022	0.2462
		0.3908	0.1601		0.2862	0.0791		0.2541	0.704		0.6399	0.3162		0.5899	0.325		0.0887	0.0707
		0.4292	0.301		0.3744	0.627		0.0397	0.1031		0.1255	0.2915		0.9432	0.4924		0.0887	0.125
		0.1255	0.3482		0.2314	0.1768		0.5174	1.6763		1.3428	0.25		0.6604	0.2462		1.9019	0.2016
		0.6274	0.2358		0.1255	0.0901		0.1636	0.1031		1.5456	0.2236		0.1122	0.2151		0.1684	0.0791
		0.4437	0.1346		0.3199	0.9014		0.564	0.2264		1.541	0.1803		3.4842	0.2358		0.0397	0.1581
		0.4628	0.2704		0.3968	0.3288		0.4972	0.1677		2.0703	0.1953		0.1684	0.3202		0.1984	0.2926
		0.2806	0.2151		0.4292	0.3881		0.3659	0.125		2.2055	0.3182		0.1984	1.0078		0.2137	0.0901
		0.3744	0.25		0.564	0.3881		0.1775	0.0354		0.3968	0.125		0.4525	0.1803		0.3908	0.7521
		0.3199	0.3816		0.2137	0.1414		0.1255	0.3579		0.8784	0.3202		0.6274	0.0559		0.2662	0.8533
		0.3659	0.1803		0.5019	0.2693		0.5019	0.1118		3.5255	0.5618		0.3659	0.4828		0.6044	0.3816
		0.3765	0.1601		0.6274	0.1458		1.0484	0.8807		0.3744	0.0901		0.4844	0.285		0.1255	0.4931
		0.3549	0.375		0.3099	0.1581		0.5174	0.3717		1.8133	0.3092		0.7705	0.3162		0.4908	0.0559
		0.4086	0.1601		0.3414	0.2016		0.2662	0.1061		0.2541	0.0901		0.6057	0.0791		0.2862	0.0901
		0.1636	0.2915		0.1984	0.2704		0.0561	0.1346		0.2023	0.2305		0.2023	0.2016		0.2314	0.1953
		0.4844	0.0559		0.2137	0.4697		0.2541	0.2915		0.5723	1.1524		0.4645	0.1275		0.8257	0.1458
		0.4292	0.1061		0.6652	0.34		0.2541	0.0791		0.1636	0.2358		0.1684	0.0901		0.2889	0.3482
		0.2023	0.1803		0.1684	0.1904		0.1684	0.5274		3.1569	0.1458		0.4292	0.2264		0.4143	0.0559
		0.3549	0.2305		0.3099	0.2062		0.0887	0.0354		1.0348	0.2236		0.5082	0.3579		0.3199	0.2305
		0.0887	0.125		0.4525	0.3354		0.3414	0.5483		0.9557	0.3021		0.7487	0.0707		0.8181	0.2372
		0.4778	0.1031		0.3199	0.2704		0.5397	0.2795		0.6508	0.2658		0.7976	0.2693		0.4437	0.1118
		0.3549	0.3202		0.2245	0.5297		0.2662	0.1904		0.6942	0.34		0.8035	0.1118		0.8181	0.1521
		0.5952	0.125		0.4844	0.407		1.3143	0.364		0.0561	0.7458		0.0561	0.0354		0.7285	0.3021
		0.4778	0.025		0.2889	0.1118		0.4795	0.34		0.2314	0.0791		0.6746	0.1803		0.5082	0.762
		0.3272	0.0559		0.1775	0.1677		0.6604	0.2016		1.6405	1.3193		0.6274	0.4039		0.3199	0.2915
		0.7907	0.2704		0.4292	0.1031		0.2245	0.2151		0.2314	0.1953		0.3659	0.1458		0.251	0.0901
		0.4292	0.255		0.3367	0.7071		0.2662	0.0354		0.3968	1.4577		0.1636	0.2462		0.3099	0.285
		0.7907	0.3202		0.6604	0.1346		0.4086	0.3092		0.3199	0.1677		0.5324	0.2136		0.4795	0.1803
		0.3659	0.1458		0.8409	0.125		0.2806	0.1031		0.2541	0.4697		0.0794	0.182		0.2314	0.1904
		0.1775	0.2704		0.4086	0.2305		0.7705	0.1458		0.1984	0.6657		0.7487	0.0354		0.2889	0.1118
		0.4143	0.2926		0.2245	0.2305		0.1984	0.649		0.3659	0.1601		0.2314	1.394		1.1938	0.2236
		0.5397	0.1803		0.1684	0.25		1.9714	0.2136		0.4525	0.34		0.4218	0.3092		0.3199	1.6319
		0.3744	0.1458		0.1775	0.5368		0.2662	0.0791		0.3928	0.4161		0.5952	0.6486		0.5174	0.2658
		0.3968	0.2358		0.2314	0.0791		0.2862	0.1581		0.3549	0.1118		0.4972	0.1601		6.5644	0.285
		0.3414	0.5315		0.4143	0.3354		0.7664	0.0791		2.955	0.1803		0.2414	0.1061		0.8766	0.2915
		0.3968	0.2121		0.1775	0.1118		0.5527	0.1904		0.3765	0.5706		0.4645	0.535		0.9298	0.261
		0.2662	0.1601		0.2137	0.4039		0.5324	0.2151		0.8181	0.3162		0.2137	0.0901		0.1775	0.2462
		0.4292	0.2704		0.3199	0.1118		0.3414	0.05		1.2661	0.2462		0.0794	0.7754		0.6274	0.1458
		0.0887	0.2121		0.3908	0.1677		1.8271	0.2704		0.4628	0.3691		0.1636	0.5148		0.4844	0.34
		0.2806	0.2358		0.1431	0.025		0.5859	0.965		0.693	0.3052		0.4437	0.3482		1.1997	0.631
		0.3099	0.1768		0.1431	0.2305		0.3659	0.2693		0.2137	0.4507		1.4975	0.1601		0.1431	0.2016
		0.2314	0.2151		0.1684	0.0354		0.2137	0.6951		0.1984	0.3606		0.4844	0.2151		0.1636	0.2151
		0.2314	0.1803		0.2314	0.4366		0.3659	0.1677		0.2023	0.0354		0.7065	0.25		1.0589	0.1061
		0.4844	0.1275		0.7877	0.2704		0.1775	0.1581		1.7302	0.1601		0.1984	0.0354		0.646	0.0901
		0.5859	0.25		0.1431	0.255		0.6274	0.875		0.7456	0.34		0.8739	0.2704		0.3272	0.3354
		0.3765	0.2305		0.2414	0.1031		0.9801	0.4366		0.3414	0.625		0.3414	0.4854		0.2023	0.0354
		0.2137	0.2704		0.3414	0.25		0.4086	0.1458		0.3908	0.4138		0.5174	0.3579		0.5082	0.3052
		0.4292	0.1803		0.2137	0.2475		0.4844	0.2795		0.2662	0.2693		2.1035	0.0791		0.1431	0.1677
		0.4525	0.1601		0.2414	0.1677		0.5019	0.364		2.3892	0.1346		0.2862	0.1118		2.1662	0.0559
		0.6942	0.0707		0.2314	0.1061		0.1775	0.1904		0.3414	0.34		0.4292	1.0112		3.0873	0.0559
		0.6399	0.34		0.1255	0.1601		0.4525	0.1601		0.5019	0.6605		0.1684	0.0707		0.1636	0.0559
		0.2806	0.375		0.5682	0.025		1.1569	0.125		0.4908	0.182		0.3744	0.2926		0.3414	0.2016
		0.1984	0.1601		0.4437	0.0791		1.4445	0.1118		6.4258	0.2704		0.7154	0.3335		0.0887	0.0901
		0.3908	0.25		0.0397	0.2151		1.2257	0.1061		0.4645	0.2236		0.1122	0.1803		0.4047	0.4589
		0.0561	0.3052		0.1255	0.1346		1.292	0.1521		0.2245	0.4373		0.1775	0.364		0.1431	0.4717
		0.7032	0.182		0.564	0.1953		0.3744	0.1803		0.1431	0.3691		0.2137	0.2926		0.2137	0.364
		0.5019	0.2704		0.2662	0.3354		0.7154	0.2372		0.2314	0.1458		0.0887	0.4451		0.8703	0.2462
		0.2889	0.1803		0.0561	0.0559		0.2541	0.1521		0.5723	0.2358		0.3968	0.182		0.5174	0.0901
		0.3744	0.461		0.4628	0.325		0.3549	0.1458		3.2162	3.6129		0.4047	0.3162		0.2662	0.0354
		0.3099	0.05		0.4218	0.1061		0.4292	0.2915		0.3199	0.285		0.1636	0.1346		1.0241	0.025
		0.251	0.25		0.1431	0.0707		0.3367	0.125		1.2454	0.9737		0.1255	0.0559		0.5527	2.125
		0.2541	0.0791		0.9289	0.025		0.3199	0.5712		0.2314	0.0559		0.2862	0.1118		0.2862	0.261
		0.1431	0.1414		0.1122	0.255		0.2245	0.1346		0.8566	0.5148		0.9952	0.3606		0.3765	0.1118
		0.3968	0.1601		0.1122	0.255		0.1775	0.2151		0.3549	0.025		0.2889	0.1458		0.8371	1.881
		0.3414	0.0901		0.6827	0.3354		0.9921	0.3202		0.1431	0.34		0.1431	0.1414		0.339	0.182
		0.4525	0.7267		0.3414	0.255		0.3744	0.2795		0.2314	0.0354		0.1431	0.1118		0.2245	0.6605
		0.6508	0.2704		0.2314	0.2136		0.4795	0.1118		0.1636	0.1346		0.251	0.2475		0.5324	0.0791
		0.2541	0.1118		0.3199	0.2828		1.8176	0.0791		0.5952	0.2795		1.2089	0.1904		0.4645	0.1953
		0.4778	0.34		0.4143	0.4472		0.4645	0.1414		1.8349	0.2236		0.4143	0.4161		0.3414	1.6221
		0.2662	0.2475		0.0397	0.0901		0.6781	1.1074		0.2314	0.1458		0.2137	0.1346		0.5294	0.0707
		0.4972	0.2658		0.3744	0.1118		0.1431	0.1118		0.4292	0.8976		0.5294	0.1118		0.6399	0.0354
		0.0887	0.2704		0.4525	0.1677		1.4308	0.1118		0.1984	0.0559		0.2889	0.2305		0.1431	0.2574
		0.1431	0.2151		0.5174	0.3482		0.7937	0.407		0.0561	0.2358		0.5397	0.1061		1.7045	1.1096
		0.2314	0.2121		0.1431	0.2795		0.449	0.9334		0.2662	0.3606		0.0887	0.4802		2.4921	0.546
		0.2662	0.2574		0.2541	0.1118		0.4292	0.1275		0.3968	0.3913		0.1431	0.1953		0.0887	0.3162
		0.6399	0.41		0.5952	0.4161		0.2541	0.1275		2.0254	0.1768		0.2314	0.2016		0.2541	0.0707
		0.3199	0.2151		1.2147	0.3691		0.4844	0.0559		0.119	0.0559		1.0117	0.1414		0.1255	0.2016
		0.3099	0.2574		0.2314	0.1904		0.1775	0.3162		0.2662	0.2372		0.5527	0.9801		2.9066	0.0791
		0.5397	0.375		0.3549	0.2236		0.5294	0.1275		0.3968	0.1581		0.2314	0.285		1.3861	0.0559
		0.2314	0.2358		0.1775	0.0901		0.4778	0.2016		0.3414	0.2358		0.2862	0.1275		0.6399	0.0791
		0.4086	0.1677		0.1636	0.2693		0.1122	0.1768		0.3414	0.2236		0.1636	0.4451		0.4795	0.3162
		0.3968	0.2704		0.7154	0.2462		0.0887	0.3808		2.0078	0.1458		0.8784	0.2121		0.2889	0.3132
		0.2314	0.5701		0.1636	0.0901		1.2327	0.025		0.9817	0.1803		1.7192	0.1458		6.3537	0.0559
		0.3199	0.2658		0.5682	0.1581		0.4525	0.4031		3.3343	0.1458		0.2023	0.2926		0.3908	0.8707
		0.6942	0.1118		0.3928	0.1346		0.4645	0.0791		0.5019	0.1601		0.2314	0.0901		0.4795	0.461
		0.6545	0.41		0.3199	0.3953		0.4844	0.1031		0.3659	0.2795		0.7817	0.1346		0.3659	0.2915
		0.2414	0.2358		0.1255	0.182		0.3022	0.2372		0.5174	0.1061		0.7099	0.1118		0.3659	1.7192
		0.5174	0.2358		0.5324	0.05		0.4292	0.2016		4.0827	0.2236		0.2862	0.1118		0.339	0.1346
		0.3099	0.1414		0.2862	0.1601		0.6827	0.1521		0.5859	0.1601		0.2137	0.0707		0.4437	0.5831
		0.4437	0.2151		0.4844	0.3606		0.3968	0.2062		0.9801	0.1346		0.2137	0.1677		0.1984	0.0354
		0.2889	0.2305		0.3968	0.3092		0.6399	0.1803		2.1662	0.2761		0.0561	0.4423		0.5019	1.0776
		0.1122	0.2475		0.5859	0.2358		1.0648	0.1118		3.4889	0.2795		0.4525	0.2358		0.2023	0.5344
		0.3099	0.2016		0.3928	0.0707		1.1004	0.0354		0.7099	0.1677		0.5174	0.4366		0.2137	0.1346
		0.646	0.1414		0.1775	0.1904		0.2541	0.2016		3.95	0.0901		0.1775	0.1458		0.4645	0.1118
		0.9049	0.1953		0.2541	0.2016		0.1636	0.1677		0.3099	0.25		0.3414	0.5858		0.3414	0.1677
		0.5339	0.2658		0.0887	0.1031		0.6604	0.4191		0.3199	0.34		21.1672	0.1904		0.1431	0.3953
		0.9921	0.1601		0.9049	0.1346		0.5174	0.3579		5.6817	0.3132		0.1775	0.7786		0.1431	0.2305
		0.6604	0.6047		0.6211	0.1803		0.4844	0.1118		1.5724	0.1601		0.3659	0.285		0.2314	0.0791
		0.1775	0.25		0.1636	0.2926		0.9655	0.1118		0.1122	0.2372		1.6952	0.375		0.2314	0.3132
		0.1684	0.2704		0.2862	0.25		0.2541	0.41		0.2541	0.0791		0.9049	0.3808		0.5397	0.3052
		0.2806	0.2151		0.3744	0.0901		0.3414	0.1601		0.4218	0.2795		0.8035	0.1061		0.2023	0.2016
		0.4525	0.05		0.5324	0.6933		0.3744	0.1346		1.0117	0.1953		0.5082	0.5712		0.1636	0.1904
		0.1122	0.125		0.4525	0.2305		0.5324	0.3363		8.349	0.3758		0.3199	0.2305		1.2454	0.1031
		0.2314	0.2016		0.1122	0.2358		0.3659	0.2062		0.6274	0.2016		0.5527	0.4507		5.0473	0.125
		0.0561	0.25		0.4086	0.1601		0.0397	0.2704		0.7529	0.125		0.0887	0.1118		0.5397	0.5712
		0.5174	0.2358		0.2889	0.5274		0.3414	0.1601		0.1684	0.1346		1.3934	0.6505		0.9136	0.025
		0.4628	0.3052		0.7381	0.2151		0.3099	0.7603		0.0887	0.5772		0.5082	0.0791		0.0887	0.2236
		0.2862	0.2136		0.2889	0.0707		0.5339	0.2016		0.1255	0.4161		0.6758	0.261		0.3022	0.2062
		0.3022	0.3691		0.2862	0.0559		0.1122	0.1061		4.5022	0.2372		0.8035	0.2574		0.8343	1.3038
		0.5174	0.2121		0.2314	0.1904		0.5174	0.1677		0.8035	0.1677		0.5174	0.3162		0.3659	0.2926
		0.2314	0.2151		0.3099	0.8707		1.5937	0.301		0.7705	0.2236		0.3744	0.2151		0.2541	0.3579
		0.4292	0.2016		0.4292	0.3913		0.9921	0.1414		0.934	0.2151		0.3199	0.2462		1.4634	0.3579
		0.5397	0.301		0.3765	0.2305		0.3744	0.025		0.0887	0.1346		0.2541	0.025		0.0887	0.4161
		0.5397	0.2151		0.6827	0.125		1.1033	0.2062		0.4525	0.2574		0.7413	0.0354		0.616	0.2062
		0.2023	0.2236		0.3022	0.3579		0.4844	0.1458		0.5082	0.5385		0.4274	0.3162		0.5174	0.2658
		0.2662	0.125		0.1431	0.6731		0.3744	0.1768		0.8418	0.2658		1.5085	0.05		0.8811	0.261
		0.2314	0.1953		0.5339	0.2151		0.3199	0.1581		1.1838	0.4373		0.564	0.1521		0.4908	1.274
		0.2414	0.0559		0.119	0.34		0.3744	0.2372		0.5174	0.2574		0.9801	0.3052		0.5527	0.4373
		0.3968	0.4451		0.3549	0.3473		0.3549	0.2136		3.731	0.0901		0.1775	0.4931		2.5508	0.966
		0.1431	0.1768		0.1684	0.2305		0.3199	0.4596		0.1984	0.25		0.1255	0.0791		0.0397	0.1904
		0.3022	0.1953		0.0887	0.3691		0.1255	0.704		2.5794	0.2475		0.3022	0.3913		0.3744	0.1904
		0.2862	0.3473		0.3414	0.1601		0.0561	0.2305		0.6211	0.2151		0.5019	0.2236		0.4437	0.1458
		0.693	0.125		0.4778	0.4924		0.3414	0.0901		0.3414	0.2305		0.2662	0.1953		1.669	0.9801
		0.0887	0.285		0.2541	0.0901		0.3199	1.8352		0.251	0.5154		0.3744	0.025		0.3022	0.2121
		0.5397	0.1601		0.3414	0.1581		0.6274	0.1521		0.3744	0.3354		0.3199	0.5202		0.3908	0.1581
		0.4047	0.3132		1.1349	0.2693		0.3099	0.1458		0.4292	0.1601		0.2662	0.2462		0.2314	0.0559
		0.0561	0.1031		0.3744	0.261		0.2414	0.6185		0.3968	0.5551		0.6211	0.3553		1.2999	0.1601
		0.5082	0.3202		0.2137	0.1118		1.2661	0.1601		0.3414	0.2016		0.1255	0.1581		0.1255	0.1346
		0.3908	0.443		0.2541	0.0707		0.2862	0.1275		1.4341	0.6915		0.3549	0.3132		0.2245	0.25
		0.0887	0.6643		1.7478	0.2121		0.2023	0.1677		0.5082	1.1581		0.2137	0.2236		0.4274	0.1346
		0.6399	0.05		0.339	0.34		0.4795	0.1953		0.2806	0.364		0.4274	0.407		0.2662	0.1521
		0.6942	0.1458		0.3549	0.2372		0.2862	0.1061		0.0561	0.7766		0.0887	0.8779		0.6044	2.3734
		0.6758	0.3691		0.2862	0.2795		0.2245	0.255		2.4858	0.3889		0.2806	0.5831		0.0887	0.0901
		0.7796	0.1953		0.1775	0.1		0.7317	0.2305		0.4844	0.0707		0.3367	0.1458		0.2414	0.1768
		0.0887	0.6374		0.1775	0.125		0.3968	0.0901		0.4292	0.1346		0.1684	0.285		0.2662	3.798
		0.1431	0.2358		0.3414	0.1118		0.2245	0.0791		0.2541	0.6562		0.1775	0.3354		0.3199	3.4125
		0.4972	0.2915		0.0794	0.4039		0.2245	0.1458		0.4525	0.1031		0.1684	0.025		0.8811	0.1458
		0.6781	0.1677		0.4628	0.2795		0.8257	0.1768		0.5324	0.5815		0.0794	0.2372		0.0887	0.0559
		0.564	0.285		0.1255	0.0559		0.2889	0.2236		1.5435	0.4161		0.9298	0.2358		0.6827	0.2062
		1.1294	0.3052		0.4437	0.2305		0.3199	0.2264		0.1775	0.3092		0.8371	0.4366		0.4972	0.2016
		1.0589	0.2926		0.1255	0.6408		0.3659	0.2264		0.3744	0.0901		0.6942	0.2462		0.2137	2.3712
		0.1775	0.0791		0.3549	0.5297		0.1255	0.0559		0.1984	0.2693		0.3414	0.4507		1.4379	0.1803
		0.3659	0.0901		0.6044	0.7521		1.2225	0.1275		1.3428	1.1853		0.4628	0.1521		0.4047	0.2016
		0.6942	0.2704		0.4525	0.1601		0.6399	0.375		0.5513	0.2016		0.7154	0.9014		0.3272	0.2358
		0.1255	0.2305		0.1775	0.0707		1.9412	0.5385		0.2137	0.983		0.2889	0.5344		0.2662	0.1346
		0.2314	0.3052		0.2806	0.0791		0.7705	0.2062		0.2137	0.0901		0.5324	0.0791		9.234	1.2966
		0.3199	0.1458		0.2414	0.1346		0.4437	0.5551		0.7877	0.7603		0.3744	0.6755		0.1984	0.5
		0.2314	0.1061		0.4844	0.3052		1.3934	0.0354		0.0887	0.0559		0.0887	0.1803		1.4308	6.1385
		0.2862	0.2704		0.4972	0.4854		0.6411	0.1458		0.2314	0.0791		0.2137	0.2704		0.6604	0.0901
		0.6508	0.2016		0.0887	0.0354		0.1775	0.34		0.2662	0.3881		0.5952	0.2305		0.2541	0.285
		0.9365	0.1601		1.0317	0.0901		0.5778	0.1803		0.7487	1.0991		0.1255	0.285		1.8447	0.0559
		1.9461	0.2151		0.3414	0.1677		0.7065	0.1677		1.2705	0.2795		0.339	0.5099		0.1636	0.1953
		0.2889	0.1953		0.1255	0.4562		0.9066	0.2236		1.7356	0.0559		0.0561	0.5701		0.1984	0.2136
		0.6827	0.285		0.2023	0.4507		0.4844	0.2358		0.7381	0.2704		0.1431	0.2236		0.2662	0.1346
		0.2862	0.2016		0.3414	0.1677		0.0887	0.3021		6.035	2.7115		2.9581	0.5202		0.4143	0.1521
		0.2314	0.2151		0.2862	0.25		0.0397	0.4191		2.7849	0.0559		0.1255	0.461		0.2662	6.2965
		0.5174	0.2016		0.4218	0.1458		0.0887	0.25		0.3765	0.0354		0.3659	0.1458		0.7705	0.075
		0.4086	0.1458		0.3659	0.2926		0.4844	0.0791		0.3765	0.0791		0.4218	0.3162		0.339	0.0901
		0.3765	0.1601		0.4086	0.261		0.1255	0.0901		0.2314	0.1904		0.7154	0.301		0.4972	0.3579
		0.2541	0.2704		0.3968	0.2305		1.1938	0.2372		0.2862	0.4161		0.4143	0.2915		0.7099	0.1346
		0.1984	0.1458		0.7296	0.0354		0.4525	0.1346		0.1775	0.2305		0.2314	0.3473		0.2314	0.1768
		0.4844	0.8667		0.9466	0.2305		0.3593	0.0791		0.1122	0.182		0.5527	0.1677		0.251	0.1031
		0.0561	0.5506		0.2862	0.2062		0.0887	0.2574		1.5318	0.4301		0.3908	0.1601		0.2662	0.3717
		0.2862	0.1803		0.9557	0.2658		1.0795	0.2016		3.1766	0.0354		0.3744	0.3482		0.251	0.2121
		0.3744	0.0791		0.2862	0.2151		0.6942	0.8878		0.1775	0.025		1.2397	0.1601		0.3968	0.625
		0.1255	0.1601		0.3199	0.0559		0.3765	0.1118		0.6652	0.1953		0.4218	0.1581		0.3968	0.3021
		0.4143	0.4981		0.1636	0.2305		0.2889	0.255		0.1122	0.564		0.3908	0.1414		0.3272	1.1448
		0.9049	0.1904		0.3744	0.6149		0.1587	0.1601		0.2806	0.2062		0.5899	0.2016		0.1984	1.9144
		0.4086	0.2915		0.1255	0.0559		0.5397	0.285		0.9466	0.1601		0.4086	1.063		0.2314	0.535
		0.5527	0.326		0.4086	0.1581		0.6057	0.2305		1.7822	0.3579		1.0171	0.1031		0.4628	0.0354
		0.4972	0.4981		0.3765	0.2574		0.3765	0.182		0.2137	0.1677		4.98	0.1346		0.4143	1.082
		0.5174	0.1061		0.2862	0.2926		0.7032	0.0791		1.2661	0.261		1.7835	0.1601		0.2414	0.0901
		0.2662	0.2121		0.2314	0.0707		0.8035	0.2136		0.251	0.2016		0.1255	0.3335		0.6758	1.3987
		0.8371	0.1346		0.3099	0.0559		0.5612	0.9956		0.0397	0.3482		0.4525	0.4809		0.5324	0.1904
		0.3744	0.125		0.5174	0.3473		0.2862	0.1581		3.3618	0.3473		0.4525	0.2704		1.3574	0.3606
		0.2862	0.2358		0.1255	0.025		0.7296	0.2236		1.9019	0.0901		1.2461	0.182		0.1984	0.1118
		0.1255	0.25		0.3199	0.1521		0.2662	0.05		0.3928	0.285		0.1984	0.2016		0.9921	3.877
		0.5051	0.125		0.4628	0.3536		0.9136	0.8962		0.2541	0.0354		0.1684	0.4366		0.5219	0.0354
		0.3022	0.3953		0.3549	0.3881		0.3414	0.1581		0.2314	0.2151		0.3199	0.0791		0.5397	0.182
		0.0887	0.1414		0.1255	0.1346		0.7099	0.4191		0.3414	0.1031		0.4437	0.2475		1.2397	0.781
		0.6274	0.3132		0.4525	0.4191		0.5294	0.1346		0.2541	0.125		0.4274	0.0901		1.0317	0.1118
		0.5723	0.4507		0.2245	0.5927		0.6057	0.1458		0.5397	0.3482		0.3022	0.1346		0.5174	0.6519
		0.1255	0.2016		0.6274	0.2795		0.6411	0.4451		0.1431	0.125		0.7099	0.34		0.4086	0.0791
		0.1636	0.3132		0.1984	0.0354		0.6362	0.1521		0.8181	0.3808		0.2137	0.3052		0.0887	0.1904
		0.8492	0.2915		0.3968	0.2305		0.3022	0.1031		0.3549	0.5154		2.5585	0.2151		0.693	0.0354
		0.4525	0.0901		0.0561	0.255		0.5397	0.1521		0.3744	0.1803		0.3099	0.0559		0.9817	0.7701
		0.2806	0.1803		0.2414	0.1118		0.4292	0.34		0.3199	0.2358		0.4086	0.1677		0.1431	0.025
		0.3414	0.1953		0.3744	0.1346		0.9817	0.301		0.3414	0.5408		0.2541	0.1953		0.1122	0.2136
		0.2137	0.2151		0.251	0.1414		0.693	0.0901		0.5174	0.8533		0.0561	0.0901		0.3199	0.3354
		0.5899	0.285		0.2541	0.2372		0.1775	0.0707		0.4972	0.3717		0.2314	0.5815		0.3659	0.3041
		0.6604	0.2305		0.0887	0.1581		0.9655	0.0901		0.8181	0.3041		0.3744	0.1061		0.5219	0.1803
		0.1775	0.375		0.1122	0.0901		0.8667	0.3354		0.4778	0.1458		0.3968	0.1346		0.0887	0.3052
		0.0794	0.2151		0.5899	0.2372		1.0484	0.0791		0.2314	0.4776		0.3744	0.2926		0.0397	0.1346
		0.5513	0.4451		0.5397	0.1677		0.5527	0.2016		0.564	0.1803		0.2806	0.2151		0.3549	0.3132
		0.2314	0.1953		0.3765	0.125		0.3908	1.1597		3.2831	0.2915		0.2662	0.0901		0.7154	2.1268
		0.5899	0.2358		0.5397	0.0901		0.3022	0.2926		0.5174	0.4451		1.7082	0.2658		0.646	0.125
		0.5324	0.182		0.3659	0.261		0.7664	0.0707		0.6057	0.285		0.1255	1.0548		0.0561	0.2136
		0.1122	0.1458		0.3549	0.2236		0.6274	0.1		0.0397	0.3473		0.3199	0.0559		0.2314	0.1953
		0.4218	0.285		0.1431	0.182		1.2321	0.5408		0.1431	0.1601		0.2314	0.3579		0.2023	1.9612
		0.3968	0.2151		0.2889	0.1458		0.4525	0.3162		0.8953	0.2704		0.4628	0.467		0.3549	0.4451
		0.2314	0.1803		0.2314	0.4039		0.4292	0.0559		0.2541	0.2693		3.7512	0.0354		2.0795	0.2462
		0.5397	0.3953		0.9289	0.1118		0.4274	0.1118		0.7877	0.2926		0.5339	0.1346		0.7827	0.2236
		0.6274	0.2358		0.1122	0.2016		0.2137	0.1803		3.7638	0.0559		0.2662	0.2358		0.1255	0.1768
		0.1431	0.326		0.2245	0.3052		0.685	0.3816		1.159	0.1803		0.4795	0.2372		0.1775	0.1953
		0.2662	0.1118		0.0561	0.0354		0.6211	0.0791		0.4844	0.2016		0.9801	0.2704		0.5899	0.1904
		0.2314	0.0559		0.2541	0.2016		0.4628	0.0559		0.1984	0.1581		0.852	0.261		0.5159	0.2305
		0.6781	0.125		0.3765	0.1031		0.3099	0.0354		1.7857	0.1601		0.0561	0.7894		0.2662	0.261
		0.3744	0.1803		0.6411	0.4596		0.6399	0.025		0.3199	0.2151		0.2245	0.2574		2.8519	0.261
		0.5859	0.4451		0.1431	0.1677		0.3099	0.1581		0.4143	0.1677		0.2862	0.3162		2.2772	0.0901
		0.1775	0.3132		0.1775	0.125		0.2862	0.0791		0.1775	0.2658		0.2662	0.1601		2.9772	0.2016
		0.3968	1.2555		0.0887	0.1118		0.4628	0.2704		0.4972	0.0791		0.5527	0.3021		0.2541	0.3953
		0.1775	0.4039		0.5082	0.0901		1.4208	0.2795		0.646	0.2574		0.2662	0.4802		0.6274	0.1677
		0.4218	0.1601		0.2314	0.1581		0.9407	0.0901		0.9136	0.1677		0.4292	0.1601		0.2662	0.6175
		0.7317	0.2358		0.3199	0.2926		0.6057	0.1458		0.7381	0.3021		0.3744	0.285		0.6508	1.7734
		0.5513	0.1458		0.2541	0.3162		0.2862	0.2236		0.4086	0.364		0.6827	0.1275		0.5859	0.125
		0.3744	0.2704		0.5723	0.2062		0.0794	0.3092		0.4795	0.285		0.8483	0.1904		2.5659	0.255
		0.0561	0.3881		0.2541	0.1031		0.6274	0.3202		1.1118	0.326		0.4086	0.0901		0.0794	0.2236
		0.2862	0.6103		0.119	0.5772		1.1938	0.261		0.7032	0.2016		0.6274	0.125		0.564	0.7111
		0.3549	0.0901		0.4292	0.3363		1.4428	0.1458		2.1462	0.2236		0.7976	0.1031		0.5219	0.4301
		0.6411	0.2151		0.2314	0.025		0.5397	0.0791		0.3367	0.3953		0.1775	0.25		0.3022	1.3509
		0.4525	0.285		0.6211	0.125		0.4844	0.1031		0.1775	0.3606		0.5019	0.1601		0.5682	0.3913
		0.6411	0.2358		0.1984	0.2062		0.5174	0.0559		0.251	0.1677		0.2137	0.0901		0.9598	0.2016
		0.2414	0.1601		0.2541	0.2372		0.4292	0.1904		0.251	0.3881		0.2889	0.1458		0.3765	0.1677
		0.3022	0.8254		0.4437	0.4912		0.564	0.182		0.7413	0.2016		0.3908	0.0559		0.8566	0.285
		0.4628	0.2704		0.2023	0.1677		0.4795	0.2151		1.403	0.5202		5.3711	0.2926		0.8667	1.5052
		0.564	0.125		0.1122	0.2795		1.0117	0.3953		0.6044	0.0791		0.1775	0.3889		0.616	0.025
		0.1775	0.125		0.1431	0.1414		0.4628	0.2136		2.2965	1.5908		3.0764	0.5551		0.5612	0.4366
		0.1684	0.25		0.1684	0.0707		0.9407	0.1904		0.2662	0.3816		0.1984	0.7906		0.1431	0.7701
		0.5324	0.1677		0.5174	0.182		0.9289	0.1768		0.4437	0.2704		0.1255	0.0559		0.6057	0.3824
		0.4844	0.2305		0.1431	0.2151		1.0722	0.5408		0.8035	0.6605		3.2843	0.6265		1.2822	0.1677
		0.3199	0.2121		0.5082	0.1677		0.4292	0.0901		4.249	0.1677		0.1587	0.1953		0.2314	0.0791
		0.4778	0.0791		0.0887	0.4589		0.1775	0.5701		0.2137	1.364		1.8206	0.182		0.7664	0.0791
		0.4218	0.1061		0.2023	0.3335		0.5219	0.3536		0.339	0.182		0.119	0.4301		0.119	0.1768
		0.1255	0.25		0.0794	0.1275		0.7529	0.2761		0.1775	0.2151		0.4645	0.1118		0.564	0.4507
		0.3968	0.4962		0.4525	0.1458		0.5174	0.1346		2.587	0.05		2.3036	0.0707		1.3775	0.5303
		0.5397	0.2574		0.3199	0.3354		0.3549	0.5408		0.2314	0.2915		0.3765	0.1031		1.2089	0.3162
		0.3968	0.3052		0.3199	0.0791		0.5527	0.0901		1.7993	0.1458		3.6871	0.2236		0.6411	0.6129
		0.4047	0.2926		0.3099	0.2305		0.5859	0.2016		0.4086	0.2016		0.4795	0.4472		0.0397	0.1458
		0.1775	0.1803		0.5082	0.1346		1.3263	0.325		0.4795	0.6295		0.7705	0.1118		1.4445	0.1031
		0.3099	0.2358		0.3414	0.1953		0.2889	0.1275		0.1984	0.1953		0.1984	0.25		0.1984	0.2236
		0.3199	0.301		0.1775	0.2372		0.4645	0.1061		0.2862	0.2358		0.7032	0.3691		0.0887	0.1458
		0.3908	0.4272		0.1984	0.2016		0.9606	0.3606		0.3549	0.2358		0.2662	0.6731		0.4795	0.4589
		0.5324	0.2016		0.1431	0.0354		0.3099	0.1346		1.2308	0.125		0.3908	1.9412		0.4844	0.6185
		0.1255	0.25		0.2541	0.285		0.4292	0.1346		0.4645	0.1601		0.0887	0.1904		0.8492	0.0707
		0.3199	0.3354		0.1775	0.2926		0.9365	0.1581		3.4458	0.0559		0.8286	0.1601		0.3659	0.2151
		0.2806	0.0707		0.0561	0.5274		0.2023	0.2236		0.251	0.34		0.646	0.3092		2.2675	0.0707
		0.1122	0.2795		0.3659	0.2016		0.2662	0.1458		0.3099	0.3889		0.3199	0.1031		0.0561	0.175
		0.3022	0.0901		0.5082	0.2236		1.2141	0.1521		11.4595	0.2926		0.2023	0.546		1.0918	0.1677
		0.3099	0.1458		0.6411	0.2574		2.3876	0.1118		0.4292	0.7211		3.7449	0.25		0.119	0.2062
		0.4972	0.2358		0.4525	0.3354		0.9817	0.1458		0.0887	0.2016		0.3414	0.1118		2.4699	0.025
		0.2806	0.2151		0.2889	0.2151		0.7154	0.2693		0.9049	0.1803		0.6211	0.0354		0.3272	0.2658
		0.2662	0.1346		0.3199	0.1677		1.0439	0.1346		2.7641	0.8951		0.1984	0.2305		0.3593	0.5551
		0.3414	0.4301		1.0896	0.4366		0.5174	0.3579		2.0532	0.2358		0.5019	0.325		0.0887	0.559
		0.4086	0.25		0.0561	0.1458		0.3099	0.025		0.3414	0.1581		0.0561	0.4981		0.2889	0.3052
		0.5899	0.34		0.1255	0.1118		0.564	0.2915		1.4874	0.1458		0.9161	0.3913		0.5019	0.1677
		0.1684	0.0354		0.4292	0.5852		0.339	0.325		0.4908	1.4116		0.6057	0.6951		1.0685	0.0354
		0.3099	0.0707		0.4525	0.6129		0.2662	0.1458		0.1122	0.3335		0.2662	0.1601		0.9136	0.2062
		0.7487	0.4507		0.6604	0.2372		1.2655	0.1904		0.2662	0.34		0.1431	0.3889		0.3744	0.2236
		0.5082	0.25		0.2023	0.1581		0.9606	0.2136		1.2461	0.34		10.9283	0.5056		2.6112	0.2016
		0.3099	0.1458		0.2889	0.1346		0.6399	0.5344		1.1718	0.1768		1.86	0.0901		0.1255	0.2358
		0.2862	0.1601		0.0887	0.6801		0.3765	0.0354		2.0635	0.2016		0.3022	0.1346		2.7254	0.2151
		0.4628	0.1953		0.3414	0.1118		0.5527	0.2926		9.4412	0.34		0.5019	0.1581		0.6942	0.1677
		0.3272	0.2151		0.3549	0.25		0.7705	0.25		1.8498	0.0559		0.3099	0.1677		0.8566	0.2795
		0.4628	0.1601		0.0561	0.5148		0.4645	0.1458		0.2662	0.5274		0.1775	0.3579		0.2023	0.7159
		0.1636	0.1601		0.3744	0.2136		0.2314	0.2358		0.4086	0.0791		0.1431	0.0559		0.4908	0.4776
		0.3549	0.25		0.564	0.1346		1.639	0.3536		1.4247	0.0901		0.339	0.1581		0.4437	0.2358
		0.1775	0.182		0.3199	0.2372		0.6652	0.2151		0.1984	0.0901		0.0561	0.0354		0.5859	0.1031
		0.3199	0.1346		0.7154	0.2693		0.3549	0.3162		2.1695	0.4123		0.1431	0.2151		0.5397	0.9569
		0.2662	0.2151		0.1984	0.0901		0.1255	0.0559		0.1431	0.0901		0.0561	2.397		0.3908	0.1031
		0.1775	0.4423		0.1775	0.2926		0.2862	0.3553		0.7487	0.125		1.6153	0.2236		0.1122	0.2693
		0.3022	0.3606		0.2862	0.4031		0.7877	0.125		0.3199	0.125		0.5019	0.261		0.6362	0.3052
		0.5513	0.1953		0.4972	0.4912		1.1349	0.125		0.0397	0.59		0.2889	0.1803		0.6569	0.9724
		0.3414	0.1458		0.5019	0.3473		0.3744	0.182		0.2137	0.1414		0.1431	0.2574		0.5723	0.0901
		0.3414	0.1768		0.0561	0.1346		0.3908	0.2372		1.7068	2.1783		0.1255	0.1953		0.9728	0.2236
		0.4628	0.3132		0.2541	0.5506		0.1431	0.1275		0.6057	0.4717		0.3099	0.0707		0.1122	0.0901
		0.7907	0.1601		0.3659	0.2136		0.5527	0.1458		0.1122	0.1458		5.0402	0.255		0.3272	0.2462
		0.3744	0.2795		0.2662	0.2693		0.646	0.2305		0.2862	0.1953		0.4972	0.1275		0.4645	0.2574
		0.5952	0.0707		0.1775	0.0559		0.8811	0.1031		0.251	0.465		2.7266	0.2658		0.2862	0.1458
		0.2137	0.1803		0.4844	0.1346		0.1255	0.3717		0.2662	1.6211		0.6044	0.1803		0.3199	0.0559
		0.2662	0.2704		0.2245	0.0901		0.2862	0.2462		0.9255	0.0791		0.3908	0.1953		0.0794	0.0559
		0.3765	0.2151		0.3099	0.4161		1.292	0.2574		0.1984	0.1601		0.4086	0.3717		0.7623	0.0707
		0.1255	0.1803		0.2862	0.261		0.9432	0.1458		0.2862	0.5256		1.0348	0.2358		0.3199	0.1031
		0.6399	0.3536		0.4972	0.2236		0.7907	0.0707		0.5174	0.1803		0.5778	0.3202		0.0397	4.9976
		0.6274	0.2305		0.1122	0.1458		1.0039	0.182		0.1984	0.3052		2.4105	0.0901		0.6827	0.2658
		0.6057	0.1768		0.3765	0.3162		1.0047	0.2372		3.3357	0.2574		0.5174	0.2926		0.1984	0.2151
		0.2862	0.1953		0.3659	0.0901		1.7133	0.1118		0.5159	0.1581		0.2662	0.2062		0.3549	0.443
		0.1636	0.2305		0.6827	0.3052		1.3821	0.1458		0.5082	0.65		0.1684	0.3132		0.2137	0.1458
		0.6211	0.1953		0.3199	0.1458		1.1556	0.1118		0.3099	0.1458		0.5294	0.91		0.339	0.3288
		0.2541	0.0354		0.4292	0.2372		0.1984	0.1458		0.5723	1.4985		0.7317	0.3808		0.7817	0.3092
		0.5723	0.326		0.4525	0.0559		0.6604	0.2462		0.1431	0.125		0.6781	0.364		0.9944	0.2236
		0.339	0.3363		0.3593	0.0354		0.3099	0.2016		0.4628	0.1677		0.4828	0.8097		0.2137	0.375
		0.6652	0.4373		0.1984	0.6755		0.7633	0.2236		1.4816	0.1061		0.9365	0.2926		0.3272	0.4161
		0.4292	0.0559		0.2023	0.0901		0.9204	0.285		1.0117	0.25		0.1122	0.1768		0.0561	0.4809
		0.5397	0.1601		0.1984	0.1601		0.5082	0.5489		0.3765	0.285		0.6411	0.2704		0.3414	0.0707
		0.0397	0.1803		0.2137	0.66		0.5019	0.0901		1.0589	0.1677		0.1431	0.5154		0.6274	0.1904
		0.2889	0.2151		0.1636	0.1677		1.0164	0.3606		0.7413	0.025		1.1224	0.9953		0.339	0.261
		0.1984	0.1061		0.2314	0.05		0.6746	0.2016		2.0885	0.4161		0.1775	0.2704		0.2314	0.0901
		0.1255	0.1953		0.5527	0.1904		1.0838	0.3132		0.5219	0.261		0.616	0.4039		0.5159	0.3288
		0.5778	0.025		0.2023	0.025		1.2779	0.1118		2.6987	0.3953		0.0887	0.7319		0.3765	0.0559
		0.3414	0.1414		0.1984	0.3579		0.1984	0.3536		1.7613	0.6325		0.0397	0.182		0.0397	0.0354
		0.5339	0.2016		0.3968	0.182		0.5723	0.3092		0.2662	0.5062		0.7633	0.2372		0.4437	0.285
		0.1122	0.0791		0.3968	0.831		1.3934	0.4366		0.3199	0.1677		0.8811	0.2462		0.2889	0.182
		0.2023	0.2704		0.5174	0.025		0.1431	0.34		0.9921	0.1458		0.4437	0.2462		0.1984	0.1414
		0.5324	0.3691		0.1984	0.4802		0.8811	0.2305		0.3414	0.1275		0.3988	0.2358		0.4292	0.3092
		0.1775	0.2475		0.1775	0.1414		0.6211	0.3553		0.7317	1.0796		0.3199	0.2136		0.6781	0.0707
		0.5513	0.1601		0.3659	0.7159		1.137	0.2016		0.0887	0.2704		0.1775	0.4596		0.5019	3.4559
		0.1431	0.2358		0.1122	0.2016		0.7285	0.2062		1.5754	0.9277		0.8343	1.0854		0.3199	0.1458
		0.3908	0.25		0.4844	0.1346		0.6781	0.2574		0.2137	0.625		0.3968	0.0901		0.2862	0.407
		0.1255	0.1601		0.0561	0.1677		0.4628	0.5344		0.3022	0.3021		1.2308	0.922		0.339	0.7045
		0.2245	0.1414		0.2889	0.3132		0.3414	0.182		0.3549	0.4138		0.251	0.4507		0.0397	0.1346
		0.4525	0.3808		0.0887	0.0707		0.2862	0.0707		1.2115	0.1953		0.1255	0.2305		2.7413	0.1118
		0.3099	0.2016		0.2245	0.4161		0.5723	0.261		0.4844	0.025		0.4844	0.2062		0.1255	0.25
		0.7317	0.25		0.3968	0.025		0.5778	0.6657		4.4623	0.0559		0.0887	0.535		0.339	0.1904
		0.5339	0.2016		0.4628	0.2016		1.0317	0.1803		1.0202	0.9199		0.3549	0.1581		0.1431	0.7198
		0.2662	0.2915		0.2889	0.2121		0.2245	0.0901		0.7413	0.0354		0.4274	0.1118		0.4645	0.0559
		0.3022	0.2574		0.2137	0.2151		0.4908	0.2151		0.4844	0.8404		0.1122	0.5154		0.339	1.09
		0.3549	0.522		0.2862	0.1458		0.5019	0.1458		0.3659	0.443		0.4047	0.4507		0.1775	0.0791
		0.0561	0.285		0.3659	0.3132		1.7406	0.3335		0.1775	0.1677		0.2137	0.1581		0.3199	0.285
		0.2245	0.2151		0.0561	0.125		0.3549	0.1601		0.2862	0.4507		0.3765	0.25		0.3744	0.182
		1.159	0.0901		0.0561	0.2704		0.3988	0.6103		4.4575	1.1753		0.3272	0.0791		0.0561	0.6619
		0.7065	0.0559		0.1431	0.0354		0.6545	1.7066		0.4292	0.1458		0.2245	0.025		0.3414	2.203
		0.3199	0.25		0.2662	0.1118		0.9606	0.1953		0.8257	0.25		0.3414	0.1275		0.3199	0.1458
		0.3549	0.0901		0.2137	0.1521		0.5174	0.2358		0.2806	0.326		0.4274	0.3691		0.2314	0.0354
		0.3199	0.2121		0.4844	0.3021		0.8094	0.2136		2.9496	0.2574		0.3022	0.4912		0.7907	0.7302
		0.2806	0.25		0.3272	0.05		0.2889	0.2062		0.4274	0.461		0.4437	0.0791		0.1122	0.1061
		0.4645	0.7762		0.1684	0.2151		0.4218	0.1275		0.4437	0.05		0.4645	0.4423		0.0794	0.1677
		0.5339	0.1803		0.2862	0.5297		0.4628	0.742		1.1139	0.2512		0.8667	0.3606		0.4292	0.2795
		0.1775	0.301		0.4778	0.2151		1.2141	0.3824		0.2541	0.5154		0.1255	0.1346		0.6274	0.1803
		0.4628	0.2704		0.5019	0.1118		1.0117	0.1601		1.9089	0.1458		0.2314	0.0707		0.3199	0.3691
		0.1984	0.2151		0.0397	0.1803		0.5397	0.1601		0.8784	0.0901		0.2889	0.2358		0.8181	1.8712
		0.4143	0.125		0.5723	0.3354		1.0476	0.9035		0.5174	0.4507		2.0211	0.182		0.5899	0.2926
		0.6399	0.3021		0.251	0.301		1.0566	0.1803		0.646	0.467		0.5778	0.4451		0.5294	0.2236
		0.3022	0.125		0.2889	0.3132		0.1775	0.0559		0.3022	0.7988		0.6569	0.25		1.1778	1.8045
		0.2862	0.2574		0.1431	0.2016		0.5019	0.0354		0.0397	0.625		1.1931	0.125		0.3199	0.1904
		0.3744	0.3052		0.0561	0.1458		0.4086	0.3162		0.5513	0.2926		0.3022	0.1581		0.2314	0.3162
		0.6057	0.0901		0.2889	0.0707		1.3387	0.4123		1.5557	0.2915		0.4437	1.0078		0.5294	0.125
		0.3549	0.2926		1.2611	0.59		0.1684	0.0559		0.2314	0.2264		0.6793	0.025		0.5952	0.1118
		0.5397	0.1346		0.1255	0.2372		3.2358	0.1904		0.3199	1.2993		0.7154	0.5772		3.9912	1.2857
		0.3199	0.1458		0.1255	0.1803		0.4645	0.2136		2.5097	0.2372		0.1255	0.182		0.2245	2.3818
		0.0561	0.375		0.7907	0.3953		0.3744	0.1803		0.3968	0.0791		1.8115	0.4451		0.1122	0.8189
		0.2314	0.2236		0.3022	0.0559		0.1984	0.6295		0.6827	0.0707		2.4542	0.8143		0.2314	0.2016
		0.0887	0.2016		0.2889	0.255		0.4908	0.0354		0.1636	0.1275		0.6005	0.2926		0.5682	0.41
		0.6274	0.1953		0.1636	0.3482		0.5174	0.2062		1.128	0.0707		3.1756	0.1803		2.7959	0.1118
		0.3744	0.1118		0.2314	0.1031		0.3414	0.3953		0.5682	0.3953		2.3839	0.3816		0.1122	0.7211
		0.3199	0.1601		0.4086	0.2462		0.1255	0.2693		0.4908	0.1118		0.4795	0.3162		0.2541	0.0791
		0.8025	0.1414		0.2541	0.4828		0.3022	0.2795		1.6313	0.5154		4.7819	0.1275		0.2541	0.2062
		0.4292	0.2704		0.3414	0.1581		0.1984	0.2915		0.0561	0.546		1.5001	0.3052		1.4943	0.0901
		0.3272	0.1458		1.225	0.0901		0.2314	0.3579		3.403	0.1904		0.1122	0.1601		0.2137	0.6865
		0.1984	0.2658		0.0887	0.1677		0.607	0.125		0.7487	0.1458		7.4503	1.2777		0.0887	0.1031
		0.1775	0.1458		0.1684	0.1275		1.1671	0.025		0.9598	0.2704		0.9058	0.0559		0.2662	1.3158
		0.1636	0.5031		1.4959	0.2358		0.7705	0.34		0.2541	0.728		0.3099	0.2151		0.251	0.1601
		0.0561	0.3132		0.3414	0.4451		1.3245	0.2372		0.4292	0.2358		0.5174	0.0707		0.3199	0.285
		0.1255	0.1414		0.2414	0.0901		0.3593	0.1581		0.3199	0.326		0.1122	0.1601		4.1426	0.2305
		0.2314	0.1803		0.4525	0.4562		0.9204	0.4854		0.3659	0.0791		0.2662	0.1581		0.2889	0.1061
		0.3659	0.3052		0.2314	0.0901		1.2705	0.2151		0.3659	0.1803		0.3099	0.2136		0.616	0.2574
		0.4218	0.375		0.3659	0.4031		0.4525	0.467		0.1775	0.1458		0.2662	0.1677		3.1299	0.2704
		0.0887	0.2704		0.3765	0.1581		0.3765	0.1904		0.3968	0.4366		0.1255	0.2062		5.2549	0.1275
		0.2314	0.65		0.3968	0.0901		0.0887	0.2795		0.693	0.5712		0.1122	0.1677		0.2137	0.9823
		0.5527	0.301		0.1431	0.1601		0.8035	0.0354		0.251	0.1275		2.8375	0.075		0.1431	0.4451
		0.5174	0.5202		0.4086	0.3579		0.1431	0.2372		0.8418	0.2693		0.2806	0.2236		0.1255	0.1677
		0.1775	0.3953		0.2541	0.6103		0.5082	0.2372		1.2115	0.0559		0.1122	0.7894		0.1636	0.3579
		0.2314	0.2915		0.3199	0.2136		0.5174	0.2795		0.5159	0.5056		0.1636	0.4589		0.5899	0.2236
		0.2314	0.285		0.2541	0.2016		0.5324	0.0707		0.2314	0.34		1.1569	0.2693		0.3549	0.1953
		0.2541	0.3473		0.4844	0.4031		0.5397	0.1803		0.1775	0.3606		0.5019	0.5099		0.3744	0.5154
		0.4437	0.2236		0.3414	0.5657		0.3414	0.2358		5.7302	0.3913		0.119	0.6755		0.3549	0.2236
		0.3549	0.4257		0.251	0.25		0.3908	0.2016		0.5174	0.2358		0.2662	0.1803		1.1671	0.4854
		0.4628	0.255		0.4525	0.1521		1.1838	0.1581		1.1911	0.4451		1.0722	0.2828		0.1984	0.1581
		0.1775	0.5551		0.3414	0.2372		0.3272	0.2795		0.3099	0.1275		0.2662	0.2475		0.3549	0.4981
		0.3744	0.125		0.5778	0.5852		0.5527	0.0901		0.3414	0.1118		0.4086	0.2151		0.5019	0.9552
		0.4292	0.125		0.5723	0.5		0.0561	0.325		0.2137	0.125		0.5219	0.255		0.4795	0.5618
		0.3199	0.5942		0.2314	0.2761		0.4292	0.1118		2.8006	0.182		0.693	0.0559		0.4218	0.3606
		0.6746	0.2305		0.3968	0.7267		0.1255	0.7115		0.9432	0.2462		0.5397	0.1904		0.1636	0.1521
		0.1255	0.3202		0.7381	0.1581		0.3022	0.1118		0.3199	0.625		0.339	0.1677		0.1636	0.3717
		0.4086	0.1458		0.2889	0.3717		0.4086	0.1031		0.7021	0.2574		0.4908	0.125		0.1431	0.3553
		0.4844	0.2121		0.5339	0.2016		0.3199	0.4366		0.3968	0.1677		1.7068	0.2151		0.4143	0.4507
		0.3414	0.461		0.4292	0.6452		0.5527	0.3092		1.8271	0.2372		4.4869	0.2693		0.4828	0.1601
		0.3199	0.1677		0.0887	0.4743		0.2414	0.34		0.1775	0.1458		0.251	0.375		0.0794	0.1953
		0.9264	0.2305		0.2862	0.3092		0.251	0.025		0.4525	0.7115		0.9598	0.1677		0.5174	0.2151
		0.3908	0.3953		0.3367	0.7211		0.5324	0.2795		3.4842	0.1768		0.4437	0.0354		1.627	0.1118
		0.4795	0.2574		0.3022	0.2704		0.1431	0.5062		0.3099	0.1601		0.2662	0.2358		0.8035	0.2121
		0.2806	0.1953		0.3968	0.2462		0.5612	0.2016		2.3493	0.1601		9.5941	0.783		0.5174	0.3162
		0.4086	0.465		0.4628	0.0901		0.5527	0.025		2.5204	0.1118		0.685	0.3052		1.5813	0.1601
		0.5527	0.1031		0.1255	0.1677		0.8286	0.2016		0.2862	0.1677		0.0794	0.1118		0.0397	0.2372
		0.2889	0.1953		0.1984	0.1275		1.1231	0.1458		0.9255	0.1458		0.0561	0.649		0.251	0.2236
		0.0887	0.2151		0.2414	0.2151		0.616	1.0308		0.2245	0.1414		0.3099	0.7521		0.607	0.2151
		0.4645	0.34		0.2806	0.1953		0.1636	0.1521		0.4292	0.1581		0.1255	0.1904		0.3659	0.1031
		0.4218	0.2151		0.3414	0.3021		0.5952	0.3052		0.5899	0.41		0.5527	0.3041		1.281	0.34
		0.5051	0.2016		0.4047	0.0559		0.5513	0.1031		0.339	0.6562		0.2137	0.255		0.4437	0.4697
		0.3765	0.0901		0.3968	0.0901		0.8181	0.301		5.3835	0.2926		0.3099	0.301		0.1636	0.8602
		0.3908	0.1061		0.1775	0.0354		0.6274	0.0901		0.2245	0.0791		0.2314	0.7211		0.4628	0.6149
		0.339	0.3052		0.0887	0.3021		0.7099	0.0901		0.3968	0.4743		0.2314	0.728		0.4292	1.2442
		0.5723	0.2016		0.6199	0.1677		0.5859	0.1061		0.1984	0.3021		0.8035	0.255		0.2862	0.2358
		0.4628	0.2151		0.2662	0.5551		0.3765	1.1228		1.1231	0.1118		0.4143	0.2016		1.4763	0.4373
		0.5174	0.2151		0.1775	0.1275		1.7247	0.2462		0.4844	0.2704		0.9049	0.1768		0.3199	0.0901
		0.3659	0.1601		0.1255	0.3052		0.4292	0.1581		0.3022	0.1581		0.7827	0.2462		0.3414	0.2136
		0.3022	0.1458		0.3199	0.2016		0.607	0.255		0.9066	1.2352		0.3744	0.2704		3.6527	0.0791
		0.2137	0.1953		0.1775	0.5		0.5324	0.0707		0.9204	0.2704		0.1255	0.2926		0.4844	0.1803
		0.3199	0.25		0.2137	0.1031		0.3549	0.2062		2.2813	0.2693		0.8712	0.326		0.4086	0.2016
		0.1255	0.2372		0.1636	0.1581		0.3908	0.3473		0.1431	0.4451		0.2862	0.2358		0.1431	0.2136
		0.0887	0.1458		0.4047	0.15		0.5219	0.1061		1.464	0.1521		0.6274	0.3606		0.1122	0.1458
		0.3414	0.2016		0.7065	0.2236		0.2414	0.0354		0.4778	0.7504		0.923	0.2828		1.7288	0.3579
		0.3549	0.3202		0.2806	0.3482		0.4628	0.261		1.704	0.1601		0.6652	0.34		0.2245	0.1677
		0.4086	0.2915		0.8703	0.1031		0.0561	0.2136		3.1158	0.7387		0.4086	0.285		2.0082	0.1346
		0.1587	0.2795		0.3367	0.3717		1.1671	0.2236		0.4628	0.2016		0.8483	0.2016		0.3659	0.0791
		0.119	0.1677		0.3659	0.1458		0.1122	0.2574		0.1431	0.1803		0.8997	0.326		0.5397	0.0559
		0.7381	0.4962		0.1255	0.182		0.3908	0.3691		0.564	0.3482		1.0685	0.1275		0.5019	0.0901
		0.5397	0.5755		0.3099	0.3052		0.3744	0.0559		1.1294	0.9169		1.3544	0.0901		0.4628	0.1581
		0.1431	0.1803		1.5246	0.0559		0.8035	0.0901		0.4292	0.59		3.7973	0.1521		0.2414	0.4802
		0.5723	0.125		0.251	0.5884		0.7623	0.2236		1.0039	0.2151		0.5952	0.125		2.6266	0.2926
		0.2862	0.2915		0.4437	0.1458		0.5899	0.0354		0.5397	0.326		0.0561	0.2926		0.2314	0.9334
		0.4844	0.3354		0.3022	0.4931		1.0317	0.2926		0.1984	0.3363		0.1684	0.5315		0.4828	0.3606
		0.3099	0.025		0.2137	0.2358		0.5174	0.627		0.6057	0.4191		0.4437	0.2915		0.4086	0.2016
		0.4844	0.34		0.4844	0.1458		1.1905	0.0354		1.3861	1.9174		1.1453	0.1803		0.685	0.2462
		0.4218	0.1275		0.4047	0.3579		2.3091	0.1031		0.6057	0.075		0.5859	0.25		1.7393	0.2693
		0.2662	0.2151		0.2862	0.285		0.4292	0.1581		0.4274	0.1904		0.607	0.0559		0.3022	0.0559
		0.2862	0.2151		0.251	0.2151		0.4437	0.182		0.1775	0.0901		0.7317	0.1346		1.7406	0.3579
		0.4086	0.1414		0.2414	0.2574		0.2862	0.1275		0.0561	0.1414		0.3549	0.1677		0.1122	0.7566
		0.4525	0.326		0.8371	0.0559		0.2541	0.2795		0.8371	0.0354		0.5778	0.3132		0.4274	0.1803
		0.4525	0.1601		0.1431	0.1458		0.564	0.0901		0.3272	0.3717		0.2889	0.4596		0.2889	0.4981
		0.4628	0.5551		0.1587	0.0559		0.5513	2.1623		1.0117	0.4161		0.2889	0.375		0.1984	0.0901
		0.339	0.1953		0.1431	0.075		0.251	0.1346		3.6633	0.3606		0.1431	0.41		0.3199	0.4373
		0.2541	0.1458		0.0397	0.3354		1.5873	0.5154		0.4383	0.1118		0.5899	0.2372		0.3765	1.8823
		0.2541	0.1601		0.0561	0.3606		0.8437	0.1953		0.4437	0.375		0.119	0.8533		1.6883	0.0559
		0.1775	0.1031		0.1431	0.1346		0.5859	0.5836		0.7296	0.3473		0.6399	0.2236		0.2862	0.1904
		0.4778	0.1601		0.251	0.0354		0.5682	0.1677		0.2862	0.1601		0.5019	0.5836		0.3765	0.325
		0.1775	0.2574		0.2314	0.1346		0.5019	0.3717		1.3475	0.5344		0.4828	0.182		0.4218	0.3579
		0.3022	0.4039		0.2137	0.2704		0.0561	0.285		0.5397	0.9277		0.5527	0.2016		0.5174	0.2236
		0.3414	0.2704		0.3549	0.4161		0.3099	0.3162		0.6274	0.1346		3.7107	0.0559		0.3022	1.7545
		0.4086	0.1458		0.1255	0.2574		0.3199	0.0901		1.0648	0.1677		0.4795	0.1904		0.2414	0.1346
		0.3744	0.2151		0.3199	0.3132		0.8094	0.0791		0.1684	0.1803		0.1255	0.1458		0.5019	0.2236
		0.5527	0.1803		0.5899	0.1458		0.616	0.1458		0.5723	0.1768		0.2314	0.2915		0.2662	0.182
		0.0887	0.2151		0.5397	0.1953		0.6545	0.182		2.4908	0.1458		0.2314	0.2693		0.6274	0.1275
		0.5082	0.1601		0.3099	0.3335		0.8585	0.2372		2.3009	0.2151		0.8811	0.2016		0.5294	0.0791
		0.8918	0.546		0.0887	0.2372		0.8257	0.2704		1.5977	0.2658		0.1775	0.1118		0.1122	0.2574
		0.5952	0.2795		0.2662	0.0707		0.4086	0.1904		2.2041	0.0791		0.1122	0.1953		0.0561	0.1768
		0.339	0.2658		0.1984	0.261		1.2321	0.1118		0.1984	0.2574		0.2541	0.1953		0.6652	0.1346
		0.2314			0.0887	0.2693		0.2662	0.4507		0.4844	2.355		0.3968	0.2574		0.0887	0.2151
		0.4086			0.2662	0.3021		0.4844	0.0791		2.3493	0.627		0.2314	0.1458		0.9728	0.0791
		0.7705			0.4086	0.1803		0.2541	0.1458		0.4086	0.0901		0.1984	0.3717		0.5174	0.1803
		0.2245			0.4628	0.0901		0.6057	0.125		0.3968	0.5551		0.4844	0.6915		0.2662	0.4507
		0.3199			0.3968	0.2151		0.8286	0.0559		3.9908	0.1768		0.339	0.1061		0.5682	0.2795
		0.6604			0.3659	0.0901		0.8953	0.2236		0.3549	0.0707		0.3659	0.1118		0.1636	0.3354
		0.4086			0.0397	0.05		4.032	0.3052		1.1798	0.2704		1.1569	0.4191		0.3744	0.5884
		0.4086			0.2862	0.0559		0.6057	0.2016		0.8257	5.5989		0.3659	0.7458		0.2314	0.1275
		0.3659			0.6399	0.3691		0.5859	0.1458		0.4292	0.0559		3.0802	0.2016		1.7133	0.2926
		0.6274			0.3099	0.1677		1.0795	0.2062		0.2862	0.3808		10.1966	0.3052		0.1255	0.1677
		0.3022			0.3744	0.2358		0.5527	0.125		1.1453	0.025		0.7154	0.2151		0.6044	0.2264
		0.3199			0.1636	0.0707		0.1775	0.0791		0.4844	0.1803		0.3593	0.125		0.1122	0.2358
		0.1255			0.3968	0.2305		0.5778	0.34		0.8566	0.2151		18.9751	0.2016		0.5159	0.0791
		0.4844			0.3022	0.0791		0.6652	0.3363		0.6942	0.182		0.7623	0.0901		0.1984	0.1458
		0.7154			0.3099	0.3052		0.4628	0.1458		0.6604	0.1803		0.339	0.2305		0.3199	0.461
		0.2541			0.4218	0.0791		0.8918	0.2236		0.2862	0.41		0.2023	0.182		3.7024	0.1275
		0.2889			0.3968	0.1677		0.4047	0.0354		0.3099	0.4301		0.3988	0.8223		2.3627	0.25
		0.2806			0.8918	0.2136		0.4628	0.1904		0.3199	0.4931		1.2605	0.3092		0.3272	0.2016
		0.3199			0.7529	0.2236		0.3908	0.1346		0.5397	0.2305		1.014	0.6643		0.3272	0.0901
		0.1636			0.1636	0.3041		0.3744	0.3717		0.2862	0.1118		0.1636	0.3132		0.339	0.2358
		0.3199			0.2541	0.7603		0.0887	0.7649		0.2023	0.2236		0.3272	0.9434		1.0416	0.2151
		0.6942			1.0685	0.1677		0.5019	0.1061		0.3968	0.0901		0.2862	0.7458		1.3574	0.3816
		1.0484			0.1431	0.2062		0.1775	0.3473		2.1136	1.0115		1.1678	0.1803		0.2806	0.125
		0.5174			0.4143	0.4373		0.9801	0.025		2.4654	0.2236		0.4645	0.285		0.3549	0.2704
		0.7907			0.2862	0.2372		0.6274	0.3162		2.2595	0.0559		0.1984	0.0791		0.1775	0.1521
		0.7937			0.2862	0.1677		0.4645	0.3021		0.3022	0.1346		0.0887	0.625		0.5682	0.2915
		0.5952			0.3099	0.34		1.4763	0.2915		0.1431	0.1953		0.2541	0.1904		1.1798	0.34
		0.7827			0.1122	0.285		0.6044	0.2264		0.3414	0.0559		0.0561	0.2016		0.1255	0.2016
		0.4628			0.1255	0.0707		0.5019	0.2016		0.2245	0.41		0.7705	0.4138		0.6942	0.1677
		0.4844			0.5513	0.783		0.5174	0.0901		0.7827	0.1904		0.6652	0.3717		0.3549	0.4373
		0.3765			0.4437	0.0707		0.6057	0.326		0.4844	0.0791		0.6508	0.7267		0.251	0.4366
		0.4292			0.4292	0.2372		0.5899	0.1458		0.3272	0.1953		0.4972	0.2358		0.4525	0.0559
		0.4908			0.3744	0.0791		0.7487	0.4373		0.607	0.2926		0.2662	0.375		0.5513	0.1118
		0.5324			0.2662	0.285		0.5174	0.05		1.3428	0.3363		0.3659	0.0901		0.8409	0.2016
		0.4525			0.2023	0.0791		0.5397	0.1601		0.3414	0.1118		3.8345	0.6768		0.8418	0.2475
		0.4086			0.0887	0.2372		0.2889	0.1803		0.1775	0.285		0.6604	0.559		0.3744	0.3606
		0.6652			0.2314	0.182		0.4628	0.2372		0.2314	0.4301		0.1775	0.1803		0.1984	0.2828
		0.2662			0.1255	0.0559		0.646	0.2358		0.8181	0.0707		0.0397	0.1458		2.4513	0.1521
		0.5527			0.1122	0.6088		0.4844	0.1458		0.4525	0.1118		1.7568	0.2151		0.3022	0.467
		0.1122			0.251	0.2795		0.8181	0.0791		1.5698	1.3365		1.4959	0.125		0.4844	0.3363
		0.4844			0.1636	0.0707		0.9289	0.1953		1.9905	0.025		0.2541	0.0354		0.7413	0.0901
		0.5527			0.2662	0.1118		0.4437	0.407		0.7705	0.1768		0.6057	1.3768		0.8873	0.5534
		0.2541			0.4844	0.2016		0.2541	0.1953		1.1938	0.2704		0.3099	0.7159		1.7302	0.7669
		0.4437			0.3908	0.407		0.7705	0.1677		0.3968	0.1458		0.2862	0.0791		0.7796	1.2562
		0.4274			0.3744	0.7945		0.6652	0.0559		0.5513	0.7977		0.2023	0.5755		0.3908	0.2358
		0.1775			0.2662	0.2236		0.5899	0.1601		0.3659	0.2236		0.2137	0.1458		0.3414	0.3482
		0.5082			0.3414	0.301		0.5294	0.3162		0.8286	0.3824		0.6781	0.5534		5.9529	0.4373
		0.693			0.1431	0.15		0.8035	0.1118		0.2862	0.3536		0.2806	0.4854		0.2137	0.2151
		0.2314			0.1636	0.2305		0.3199	0.2136		0.3414	0.1061		0.2137	0.467		0.1684	0.2236
		0.6211			0.2137	0.1904		1.4385	1.025		0.2662	0.1346		0.1636	0.1275		0.8873	0.125
		0.2662			0.2137	0.025		0.4645	0.4507		0.9264	0.285		0.1122	0.3953		0.2314	0.25
		0.2314			0.3414	0.5884		0.9801	0.7603		0.9921	0.4507		0.5899	0.1601		0.1984	0.2574
		0.2314			0.2245	0.0791		0.2662	0.0707		0.3099	0.0791		0.1122	0.3881		0.0397	0.3052
		0.2137			0.2314	0.3162		0.8997	0.4031		0.8437	0.25		0.0397	0.0791		1.8655	0.2136
		0.1984			0.1255	0.0559		1.2147	0.0559		0.7907	0.1677		0.5397	0.1521		0.5159	0.1904
		0.2889			0.1122	0.2151		0.0887	0.2236		0.3414	0.0707		0.4047	0.1601		0.1984	0.2358
		0.2414			0.3022	0.2915		0.4844	0.1458		5.0153	0.1031		0.6411	0.1458		1.0685	0.522
		0.2862			0.4218	0.3041		0.8025	0.1458		0.2023	0.3824		1.5209	0.0901		0.5397	0.704
		0.4972			0.4218	0.5483		0.4844	0.0901		0.0561	0.3052		0.5612	0.1768		5.1289	0.1601
		0.4844			0.4525	0.1458		0.2381	0.2305		1.2926	0.65		0.8409	0.2372		0.4844	0.4272
		0.1431			0.1255	0.2016		0.693	0.1275		0.0794	0.0901		0.5778	0.325		1.0484	0.7267
		0.1431			0.1122	0.1346		0.5778	0.4257		0.0561	0.3881		1.2461	0.1458		0.2541	0.125
		0.2541			0.1775	0.2574		0.5019	0.25		0.5723	0.5154		0.1984	0.2372		0.3022	0.261
		0.5174			0.2662	0.3041		0.7976	0.4039		1.2089	0.2136		0.3414	0.1458		0.0397	0.182
		0.5513			0.0561	0.1346		0.4274	0.025		0.1255	0.1521		0.1122	0.2574		0.2137	0.0901
		0.2137			0.2314	0.3536		0.1431	0.375		0.2245	0.1803		0.5899	0.5397		1.1224	1.5813
		0.3744			0.3414	0.5755		0.4844	0.2136		0.3099	0.2151		0.2314	0.3354		0.251	0.3162
		1.1778			0.2806	0.285		0.2314	0.2264		0.2862	0.3691		0.4844	0.1601		0.7154	1.4769
		0.3414			0.6044	0.0559		0.2137	0.2358		0.6057	0.0901		0.0561	0.6731		0.3659	0.1677
		0.3744			0.3099	0.3717		1.1838	0.261		1.9813	0.4316		0.4525	0.4854		0.0397	0.2016
		0.3099			0.4972	0.1803		0.5899	0.2658		0.7664	0.2693		0.6044	0.05		1.1294	0.261
		0.4844			0.2806	0.3354		1.0416	0.3579		0.3659	0.182		0.0561	0.1458		0.4086	0.3041
		0.616			0.4143	0.4366		0.3272	0.2062		0.4972	0.1601		0.0887	0.8544		0.2662	0.2372
		0.1122			0.1775	0.5858		0.3022	0.2264		0.5397	0.2151		0.7946	0.1904		1.3191	0.0559
		0.1255			0.5899	0.3881		2.1695	0.0901		2.8993	0.2016		0.1775	0.5274		1.768	0.2151
		0.2023			0.2137	0.1581		1.4688	0.1601		0.5082	0.1346		0.4292	0.1601		0.6604	0.1346
		0.7317			0.5339	0.1118		1.4634	0.2305		0.3022	0.6042		0.3367	0.3202		0.1636	0.1677
		0.3414			0.1775	0.2926		1.5698	0.0354		0.5174	0.3482		0.4274	0.2358		0.8371	0.25
		0.4437			0.6827	0.1581		0.8181	0.1346		0.4292	0.2574		0.6604	0.9414		0.3659	0.4451
		0.4844			0.4218	0.2462		1.3263	1.41		1.899	0.7521		0.3414	0.34		1.6114	0.0901
		0.2314			0.4292	0.0559		0.8409	0.535		0.3199	0.3354		0.7796	0.1904		0.2662	0.301
		0.4628			0.1984	0.2305		0.3549	0.2062		0.3414	0.1677		0.1255	0.1677		0.6781	0.5755
		0.5859			0.5513	0.285		0.5682	0.75		2.1915	0.0354		0.2314	0.5062		0.2662	0.7159
		0.4844			0.4292	0.2236		0.9663	0.05		0.1255	0.0901		0.5324	0.364		0.1684	0.3913
		0.3414			0.2662	0.1521		0.5324	0.407		4.4048	0.2372		3.6907	0.1803		0.1255	0.2358
		0.6508			0.2889	0.1031		0.2889	2.8436		2.6349	0.1031		0.2862	0.2236		0.0794	0.2795
		0.4292			0.3199	0.0791		1.5111	0.1677		1.1678	0.7433		0.1775	0.1677		0.2137	0.1118
		0.6604			0.3199	0.182		0.7241	0.1118		0.4086	1.2652		0.6057	0.1677		0.2541	0.5831
		0.1775			0.1684	0.2016		0.2862	0.2016		0.564	0.5701		0.5174	0.0559		0.3414	0.4138
		0.4525			0.4525	0.3021		1.0476	0.2462		0.0887	0.2151		0.251	0.3553		0.3022	0.1904
		0.4086			0.5174	0.1677		0.3765	0.1904		0.5899	0.326		0.2245	0.3473		0.2137	0.0901
		0.0887			0.0887	0.2693		0.9817	0.2151		0.8181	0.6129		0.1255	0.7906		0.3549	0.1031
		0.3659			0.6508	0.301		0.0794	0.7018		1.0164	0.1118		0.6057	0.1803		0.646	0.0559
		0.4086			0.4086	0.2372		2.016	0.2062		0.9298	0.3913		0.3414	1.4153		0.2806	0.3606
		0.5397			0.4525	0.0559		0.2314	0.3553		0.2314	0.0707		0.5899	0.261		0.0887	0.2151
		0.2314			0.3659	0.2136		0.6057	0.2236		0.1122	0.3808		0.339	0.125		0.4795	0.0559
		0.2137			0.3744	0.285		0.3549	0.0901		2.1403	0.3579		0.3199	0.05		0.4628	0.1768
		0.5527			0.2137	0.3052		2.2511	0.2136		0.2314	0.2704		0.4143	0.1677		0.2137	0.6731
		0.5859			0.4525	0.2016		0.954	0.0559		0.6781	0.182		0.339	0.1677		0.3199	0.1458
		0.3765			0.2023	0.1458		0.8873	0.1031		0.6044	0.1904		0.4437	0.34		1.0896	0.4912
		0.3022			0.4525	0.2372		0.9049	0.182		0.7907	0.125		0.4844	0.2704		1.0685	0.2016
		0.2314			0.5397	0.1346		0.4086	0.2693		0.2314	0.2151		0.2314	0.1118		1.1778	0.2795
		0.4628			0.4972	0.1803		0.6399	0.1275		1.2454	0.1953		4.313	0.0707		0.3199	0.326
		0.3765			0.4292	0.1275		1.0566	0.0559		0.3199	0.0559		0.4143	0.3052		0.9663	0.0559
		0.616			0.3414	0.1677		0.6057	0.255		0.4628	0.6403		0.3414	0.6951		0.0887	1.3259
		0.5612			0.2862	0.285		1.9461	0.1768		0.2137	0.2658		0.5682	0.6865		0.9161	0.1458
		0.3414			0.1984	0.4924		0.3765	0.1346		1.3191	0.25		0.616	0.3553		0.2662	0.4776
		0.5513			0.8371	0.2062		0.3968	0.2016		0.4525	0.3162		0.0561	0.4123		0.7827	0.1346
		0.4844			0.1431	0.1677		0.3549	0.1458		0.4437	0.182		0.8739	0.8846		0.1684	0.2016
		0.2245			0.0887	0.2795		0.4143	0.2062		0.3659	0.3162		0.3968	0.1803		3.014	0.3162
		0.4292			0.3744	0.3579		1.2115	0.1458		1.1453	0.3691		0.2889	0.2926		0.6827	0.3482
		0.3199			0.1775	0.0707		0.3765	0.1118		0.646	0.255		0.3199	0.2016		0.1775	0.125
		0.3022			0.0397	0.4138		2.3139	0.0354		0.3099	0.1458		0.6827	0.2693		0.4143	0.1581
		0.3968			0.3199	0.2574		2.2623	0.2795		0.6199	0.6562		1.0831	0.4161		0.1684	0.4828
		0.2889			0.6199	0.0791		0.5723	0.0707		1.5803	0.2926		0.2806	0.3717		0.4218	0.1346
		0.2889			0.3414	0.3482		0.0561	0.1803		2.3737	1.6808		0.5859	0.125		0.2023	0.182
		0.0561			0.5339	0.3691		0.7285	0.5534		0.3414	0.2151		0.0794	0.2151		1.1752	0.3717
		0.6604			0.3744	0.2151		1.3775	0.285		0.1984	0.301		0.1255	0.182		0.2889	0.5489
		0.339			0.4143	0.1677		0.0561	0.3354		2.2789	0.285		0.1431	0.2305		0.6793	0.3691
		0.4218			0.2137	0.4854		0.564	0.4373		0.4218	0.1061		0.4628	0.2151		0.7581	0.7198
		0.1255			0.3199	0.1275		0.7705	0.1031		0.5527	0.25		0.2541	0.2926		0.1255	0.2236
		0.119			0.4437	0.0559		0.2889	0.0354		0.5082	0.2358		1.3758	0.1118		0.4778	0.1677
		0.1775			0.3968	0.0791		0.4292	0.2704		0.2662	0.7211		0.1775	0.3808		0.3199	0.3482
		0.3199			0.3744	0.465		0.6827	0.4191		0.449	0.1601		0.6827	0.1677		0.4628	0.4802
		0.0887			0.3099	0.182		0.4628	1.063		1.7447	0.1904		0.3549	0.0354		0.2314	0.2358
		0.5082			0.5682	0.182		1.7247	0.2358		0.1255	0.425		0.0887	0.1601		0.685	0.4191
		0.4844			0.4972	0.4931		0.3908	0.1031		0.1775	0.2236		0.1431	0.2305		0.3199	1.6555
		0.1636			0.4778	0.3041		1.1798	0.2574		0.6781	0.2704		0.7413	0.1118		0.9289	0.1677
		0.3199			0.4525	0.4272		0.4778	0.1677		0.6274	0.0559		0.1255	0.1581		0.4525	0.0707
		0.2541			0.3968	0.25		0.693	0.2136		0.1431	0.2795		0.4795	0.3473		0.6746	0.1904
		0.5612			0.3765	0.7521		0.7937	0.2915		0.6604	0.0791		0.8585	0.7701		0.3659	0.2926
		0.1431			0.0887	0.1601		0.4628	0.301		0.6057	0.0559		0.4645	0.3052		0.5952	0.2016
		0.119			0.3928	0.075		1.0117	0.8551		0.8025	0.3953		0.7187	0.5489		0.5899	0.1118
		0.1431			0.4778	0.125		0.3199	0.4031		0.3744	0.34		0.1122	0.125		0.1775	0.326
		0.3659			0.1984	0.1677		0.5294	0.2574		0.2314	0.3824		2.3342	0.1061		0.4908	0.3092
		0.2314			0.2662	0.0707		0.4292	0.2136		0.2862	0.182		0.0561	0.2704		0.9921	0.1953
		0.1775			0.2862	0.025		1.2095	0.3162		0.8035	0.831		0.4908	0.125		0.6399	0.2828
		0.5723			0.3968	0.0707		0.2662	0.261		1.3498	0.0901		0.3414	0.8533		0.8811	2.1496
		0.1775			0.4972	0.326		0.4525	0.6052		0.4292	0.2358		0.2137	0.2358		0.1775	0.3553
		0.4844			0.3272	0.1346		0.7827	0.2693		0.2541	0.0791		0.0397	0.1346		1.2999	0.05
		0.5723			0.1775	0.1601		0.5174	0.2062		0.2862	0.1031		0.1255	0.1346		0.2662	0.1061
		0.3968			0.2862	0.2062		0.1984	0.3182		0.4292	0.2795		0.3022	0.4507		0.1636	0.3092
		0.3744			0.3199	0.2574		0.3744	0.3162		1.0507	0.3816		0.4908	0.3335		0.3908	0.3606
		0.1122			0.3414	0.0559		0.4972	0.3473		0.3414	0.3021		0.2662	0.0791		1.5111	0.4191
		0.1684			0.4086	0.2151		0.1984	0.2136		0.5682	0.255		0.4274	0.1346		2.1739	0.6052
		0.3549			0.1122	0.3052		0.0887	0.0901		2.1793	0.375		0.2862	0.1803		0.0397	0.7115
		0.3744			0.4218	0.0354		0.2314	0.4123		0.6199	0.2062		0.3414	0.2305		0.7623	0.1346
		0.2662			0.5174	0.1275		1.7096	0.2372		0.4628	0.1677		0.1255	0.2358		0.5859	0.2574
		0.4437			0.3414	0.2151		0.3367	0.0707		0.5723	0.0559		0.8953	0.325		1.4943	0.1768
		0.3744			0.1775	0.2236		0.5952	0.2016		1.7406	0.25		0.251	0.125		0.2662	0.1601
		0.3744			0.2889	0.255		0.1431	0.0559		0.4795	0.0559		0.1984	0.2358		0.3549	0.3021
		0.449			0.2414	0.1031		0.3099	0.3824		3.1552	0.0559		0.4437	0.2795		0.0561	0.1061
		0.3022			0.2662	0.261		0.5397	0.0707		0.1255	0.2305		0.2862	0.1601		0.934	0.9487
		0.1636			0.2889	0.1118		0.5682	0.3354		0.3968	0.1904		0.3099	0.3132		0.2806	0.2151
		0.3744			0.1775	0.2151		2.0581	0.2016		0.6942	0.1953		0.2889	0.2236		0.8035	0.3202
		0.1775			0.2662	0.261		1.4341	0.1803		2.9066	0.6452		0.4645	0.125		0.8703	0.1458
		0.4292			0.5723	0.2358		0.7456	0.1118		0.4628	0.2574		0.1255	0.285		0.2889	0.2236
		0.4292			0.3022	0.2236		1.9347	0.2236		0.5082	0.467		0.4778	0.2574		0.7633	0.5154
		0.1636			0.1255	0.4161		1.1175	0.326		0.4274	0.0901		0.0561	0.1458		0.4086	0.364
		0.6508			0.1984	0.1803		0.3908	0.125		0.5859	0.1904		0.2314	0.2574		0.3199	0.0791
		0.4218			0.5339	0.2693		0.5082	0.2236		1.3562	0.2915		2.5251	0.1458		0.2137	0.326
		0.3744			0.4525	0.1904		0.3765	0.2016		0.0561	0.2151		0.3199	1.0299		0.6781	0.2574
		0.3272			0.1255	0.1803		0.5397	0.1414		0.3659	0.125		0.4274	1.0892		0.4844	1.8059
		0.6274			0.2862	0.1768		0.3744	0.6088		0.2541	0.1677		0.3414	0.5489		0.3272	0.4981
		0.4972			0.2137	0.1803		0.6274	0.785		0.3744	0.8779		0.4047	0.0791		3.544	0.326
		0.2314			0.1255	0.2236		0.8181	0.34		3.0182	0.461		0.7317	0.0791		0.7065	0.0791
		0.4908			0.1684	0.0354		0.3414	0.3021		0.1984	0.3717		0.5324	0.25		0.6274	0.285
		0.5527			0.0887	0.3288		0.9407	0.2305		0.0397	0.1118		0.4292	0.0354		0.4844	0.0559
		0.8181			0.3659	0.2016		1.6192	0.1768		0.2541	0.7075		2.1095	0.407		0.3659	0.3579
		0.0887			0.1775	0.0354		1.0117	0.05		0.5082	0.2358		0.693	0.125		0.4972	0.3052
		0.2137			0.251	0.3717		0.6274	0.2151		0.2541	0.0791		0.2314	0.1904		3.0169	0.125
		0.8566			0.5397	0.125		0.8035	0.1031		0.2862	0.1904		0.2862	0.255		0.7154	0.2915
		0.4844			0.3414	0.0901		0.9136	0.4562		1.4917	0.3717		0.0561	0.1414		0.1984	0.255
		0.4844			0.7413	0.5483		0.1775	0.285		0.5082	0.0354		0.2806	0.0791		0.2889	0.3482
		0.6211			0.2662	0.5408		0.3744	0.2693		0.2023	0.2236		0.4292	0.6047		1.3637	0.1275
		0.2889			0.2314	0.0559		0.6827	0.0559		0.3414	0.2574		0.4143	0.1458		0.2862	0.425
		0.4383			0.4525	0.4507		0.7633	2.3243		0.2806	0.0559		1.1033	0.1118		0.1775	0.0901
		0.5324			0.2889	0.2372		1.5111	0.3953		0.4047	0.4366		0.3414	0.25		0.6827	0.261
		0.3099			0.4086	0.0707		1.5724	0.0707		0.4143	0.1346		0.3765	0.5772		0.5682	0.2016
		0.3099			0.4844	0.4717		2.127	0.0901		0.4292	0.3202		0.1255	0.326		2.2087	0.1677
		0.2023			0.1122	0.1118		0.251	0.2372		0.5899	0.2795		0.339	0.5618		0.2662	0.1118
		0.1431			0.2245	0.2136		0.5082	0.781		1.2655	0.2795		0.2862	0.2236		0.8667	0.4743
		0.3367			0.4908	0.3052		0.4844	0.9605		4.4983	0.2121		0.646	0.2358		0.5174	0.2016
		0.1775			0.3022	0.0354		0.0561	0.0559		0.2862	0.0707		0.5324	0.1118		0.1122	0.25
		0.4795			0.1255	0.4123		1.5194	0.66		0.2314	0.2358		0.4437	0.0791		0.0397	0.2795
		0.5397			0.4143	0.407		0.4292	0.326		0.2806	0.025		0.4292	0.0901		0.9407	0.2574
		0.6057			0.3414	0.465		2.3342	0.1904		2.7222	0.5154		1.1453	0.0901		1.3889	0.1346
		0.4525			0.2889	0.0901		0.3414	0.3354		1.1426	0.2151		0.7456	0.301		3.0057	0.326
		0.2862			0.5513	0.3953		0.3549	0.1031		0.3744	0.1346		0.1636	0.285		0.9049	0.2372
		0.5397			0.3968	0.2926		0.8953	0.2062		0.3199	0.1118		0.8094	0.1953		0.1984	0.5831
		0.3908			0.3908	0.5344		0.3968	0.1346		0.2541	0.0354		0.1775	0.326		0.5682	0.2926
		0.3414			0.4292	0.2574		0.5082	0.326		0.8035	0.25		0.3908	0.182		0.3765	0.1953
		0.1984			0.1684	0.182		0.4795	0.1061		2.8408	0.2016		0.9161	0.1118		0.339	0.6801
		0.1984			0.4086	0.1346		0.2137	0.2512		0.4972	0.025		0.3744	0.1458		0.3765	0.364
		0.5324			0.2541	0.255		0.4086	0.2704		0.2862	0.125		0.1122	0.6865		0.7907	0.3202
		0.4086			0.1775	0.4366		0.8286	0.4981		0.1775	0.1677		0.7705	0.2795		0.4047	0.1601
		0.6545			0.2662	0.1601		1.1231	1.2966		0.3367	0.261		0.1775	0.025		0.1431	0.364
		0.3744			0.2662	0.1803		1.0039	0.3579		0.0561	0.0707		0.3414	0.1677		0.1431	0.1601
		0.3022			0.3968	0.0559		0.4437	0.2574		0.9952	0.4507		0.7633	1.0308		0.5174	0.625
		0.9289			0.5082	0.2693		1.3017	0.2795		0.4086	0.1118		0.6604	0.2693		0.2314	0.0559
		0.2662			1.0685	0.1346		1.0507	0.2693		0.4525	0.1601		0.3968	0.2926		0.5682	0.2462
		0.1636			0.0561	0.261		0.3414	0.4912		1.4091	0.1118		0.2314	0.461		0.2414	0.1953
		0.0561			0.1984	0.3881		2.8607	0.1061		1.5313	0.7075		0.0887	0.1768		0.3744	0.285
		0.5513			0.3765	0.2136		0.4795	0.1458		1.4445	1.3288		0.4086	0.1031		0.4437	0.3132
		0.5513			0.9136	0.0791		0.3549	0.2151		0.7633	0.4373		0.2541	0.3473		0.2889	0.4161
		0.0887			0.251	0.025		0.9136	2.08		0.1431	0.1118		0.1684	0.0901		0.5324	0.1803
		0.646			1.1752	0.1601		0.6274	0.3553		0.3968	0.125		0.8811	0.3579		0.0887	0.1346
		0.4778			0.4292	0.1581		0.7937	0.1768		2.6218	0.6175		0.8811	0.715		0.2023	0.3579
		0.4844			0.0561	0.1275		0.3022	0.1458		2.2549	0.3021		1.3245	0.625		0.3414	0.2151
		0.3099			0.3928	0.0791		0.3022	0.2151		0.1255	0.2016		0.5294	0.2236		0.3414	0.1677
		0.5219			0.0561	0.2462		0.1636	0.0901		0.8873	0.125		0.5723	0.125		0.4086	0.1677
		0.1122			0.1636	0.2704		0.9136	0.1031		1.0589	1.1096		0.7099	0.0559		0.9161	0.1581
		0.1431			0.3659	0.5942		1.331	0.1031		0.9161	0.2704		0.4274	0.1118		0.7285	0.182
		0.3968			0.251	0.4031		1.1838	0.2693		0.2662	0.1677		0.251	0.1346		0.646	0.2462
		0.6827			0.4525	0.0901		0.1431	0.4366		0.3414	0.1118		0.2662	0.261		0.1684	0.9956
		0.2314			0.1636	0.1118		0.7154	0.5062		0.2862	0.5618		1.3775	0.2236		0.1984	0.4854
		0.3099			0.3765	0.1031		0.4086	0.1521		0.2137	0.1904		0.2541	0.513		0.2862	0.0559
		0.2314			0.0887	0.1031		0.4645	0.0559		2.2841	0.301		0.1775	0.1346		0.6746	0.3717
		0.2541			0.1431	0.0791		0.5019	0.34		1.7192	0.1677		2.4336	1.3484		0.5952	0.0559
		0.1775			0.2314	0.3553		0.3549	0.2372		0.3549	0.1601		0.4292	0.4924		0.3908	0.7517
		0.4795			0.1122	0.34		0.4292	0.182		0.5324	0.41		0.607	0.5202		0.3022	0.1346
		0.1122			0.3765	0.4854		0.7827	0.2358		0.2662	0.1768		0.2662	0.4854		0.4628	0.34
		0.0887			0.1122	0.05		1.4917	0.3482		1.8098	0.261		0.6758	0.2795		0.251	0.3482
		0.4086			0.3367	0.1581		2.8971	0.2358		2.0486	0.2151		0.6211	0.1414		12.1812	0.4138
		0.7623			0.1684	0.1803		0.6545	0.2236		0.0887	0.15		0.4795	0.2305		1.0589	0.1275
		0.2314			0.1636	0.2704		0.3549	0.6755		0.2414	0.301		0.5174	0.4301		0.0887	0.1768
		0.1984			0.4086	0.0354		0.5082	0.3335		0.2541	0.1904		0.4844	0.2704		9.3681	0.1601
		0.1636			0.3744	0.1031		0.8371	0.2462		0.5778	0.1118		0.3414	0.1458		0.3099	0.2372
		0.0561			0.0561	0.1677		0.6827	0.0791		0.2245	0.7289		0.3765	0.5942		1.6728	0.182
		0.3099			0.1636	0.025		0.3908	0.0559		0.5723	0.4828		0.3099	0.3881		0.1636	0.2151
		0.2806			0.4086	0.2136		2.4845	0.0559		3.0036	0.2358		0.4972	0.2151		0.1636	0.3482
		0.2314			0.2137	0.467		1.3843	0.1458		0.4086	0.3691		0.3022	0.0354		0.4086	0.929
		0.2314			0.3968	0.2136		0.3968	0.8878		0.1684	0.3335		0.2862	0.2236		0.3765	0.1275
		0.2862			0.4795	0.2372		0.2314	0.2372		0.4437	0.3041		0.3022	0.1803		0.4437	0.8174
		0.2314			0.1775	0.6562		0.8784	0.2305		0.3414	0.025		0.616	0.1275		0.251	0.1118
		0.6274			0.4844	0.5963		0.2806	0.3162		0.5324	0.2795		0.7623	0.1275		0.2314	0.3354
		0.0887			0.3199	0.4161		0.7032	0.1118		2.137	0.3202		0.5513	1.1305		0.339	0.3579
		0.4292			0.0887	0.1031		0.7664	0.2016		1.2141	0.0901		0.2414	0.4507		1.5997	0.0901
		0.2023			0.3199	0.1275		0.2314	0.2358		0.7065	0.3052		0.0397	0.2915		2.3823	0.3041
		0.0397			0.2137	0.2305		0.7705	0.1803		0.3414	0.1061		0.4047	0.1061		0.5019	0.3482
		0.4143			0.1431	0.2574		0.2541	0.285		0.3744	0.5836		0.5159	0.1601		2.1969	0.3482
		0.1431			0.1775	0.1803		0.3272	0.0559		0.923	0.0559		6.6259	0.0791		0.0397	0.255
		0.7241			0.4525	0.2305		0.3022	0.2372		1.0476	0.4373		0.7633	0.2016		0.6652	0.34
		0.4525			0.2862	0.2915		0.2314	0.2136		1.6429	0.3881		0.7241	0.3905		0.5899	0.1601
		0.3908			0.4628	0.461		0.5527	0.4138		0.5778	0.0559		1.7433	0.7289		0.0561	0.1118
		0.5019			0.1431	0.025		0.685	0.3717		1.6581	0.1458		0.8873	0.0707		0.2023	0.2693
		0.564			0.4645	0.4828		0.251	0.2151		4.4206	0.182		0.3659	0.1768		0.6652	0.2574
		0.4292			0.2314	0.0559		0.4645	0.2574		0.4645	0.7521		0.5899	0.2372		0.7154	0.182
		0.5082			0.0561	0.0901		0.339	0.1118		0.3272	0.3606		1.4816	0.05		0.2541	0.7302
		1.1838			0.2314	0.2151		0.6274	0.0707		0.7241	0.0354		0.5899	0.2305		1.8015	0.59
		0.0887			0.2314	0.0901		0.3022	0.1904		2.7521	0.0559		0.9655	0.2151		0.3199	0.1601
		0.1431			0.6758	0.3132		0.3414	0.1677		0.2862	0.1346		0.3593	0.1953		0.2414	0.25
		0.3099			0.5952	0.1118		0.7796	0.5025		3.7278	0.0559		0.7664	0.2016		1.1556	0.2358
		0.1431			0.7381	0.2658		0.5527	0.3953		0.6758	0.0559		0.4047	0.261		0.3022	0.1031
		0.3659			0.5682	0.0354		0.7456	0.2462		1.7406	0.25		1.0317	0.0559		1.2549	0.182
		0.3099			0.0397	0.1521		0.1984	0.2136		0.4645	0.3021		2.4365	1.0419		0.0887	0.2016
		0.5082			0.3968	0.2136		0.6274	0.2016		0.3908	0.1953		1.0722	0.1581		0.1431	0.467
		0.3414			0.4844	0.2358		0.3744	0.9169		0.2314	0.2016		0.0561	0.325		0.4437	0.1601
		0.6545			0.6199	0.3021		0.616	0.1953		0.1775	0.4301		0.3199	0.1803		0.3968	0.2372
		0.3659			0.6508	0.1581		1.9002	0.1346		0.3549	0.1458		0.3765	0.2236		0.8667	0.125
		0.3659			0.5324	0.2264		0.5219	0.182		0.6411	0.0901		2.1166	0.3335		0.6827	0.34
		0.3199			0.2245	0.3553		0.339	0.2016		0.9066	0.1346		2.6349	0.0901		0.5294	0.1031
		0.0887			0.2023	0.2062		0.5324	0.5385		0.8035	0.1803		0.4047	0.6325		0.0794	0.5815
		0.2662			0.5513	0.2236		0.4844	0.1031		1.9461	0.6129		0.8739	0.2358		0.1255	0.461
		0.4844			0.1431	0.1458		0.3414	0.5942		0.8585	0.0791		0.5899	0.1803		1.5603	0.2264
		0.8035			0.1636	0.2062		0.3988	0.3052		0.6044	0.1904		0.5294	0.34		0.7487	0.325
		0.2314			0.251	0.1904		0.9992	0.2795		0.2889	0.1677		0.251	0.2236		0.2541	0.4596
		0.3744			0.2137	0.1458		0.5397	0.3162		0.2137	0.7517		0.5397	0.2151		0.2137	0.6755
		0.4844			0.2023	0.2704		0.6781	0.0559		0.3659	0.0354		1.4423	1.2093		0.1255	0.2462
		0.5899			0.2862	0.1061		0.7827	0.182		0.9466	0.1953		0.5899	0.3953		0.1255	0.5884
		0.0794			0.5339	0.0559		0.3549	0.1601		0.4628	0.1601		0.9921	0.2462		0.2889	1.0607
		0.4274			0.3765	0.2016		0.8492	0.1118		0.3549	0.1803		0.6569	0.4138		0.1431	0.375
		0.1122			0.449	0.2236		1.7998	0.0901		0.2662	0.535		0.6044	0.0354		0.2245	0.2795
		0.1255			0.1255	0.1601		1.7928	0.3824		0.3968	0.2795		0.0397	0.2062		0.1255	0.326
		0.0397			0.3928	0.5755		0.7877	0.9371		0.6569	0.3953		0.3968	1.2104		0.4972	0.3536
		0.0887			0.1775	0.34		1.3209	0.3202		0.1636	0.2236		0.0561	0.3021		0.1255	0.3606
		0.339			0.0887	0.1904		0.3414	0.34		1.3861	0.2062		0.6942	0.1061		0.1984	0.1601
		0.0794			0.2862	0.025		0.5174	0.1904		0.5294	0.1414		0.4778	0.25		0.2662	0.1677
		0.3908			0.3199	0.2151		0.7317	0.2016		1.0386	0.5148		0.3908	0.2151		0.0561	0.1346
		0.3414			0.1775	0.125		0.4292	0.0901		0.2862	0.125		0.4086	0.1458		0.2662	0.301
		0.3968			0.4844	0.2574		0.0887	0.2462		4.7988	0.0901		0.4525	0.2372		0.4143	0.3092
		0.5174			0.4292	0.025		1.6985	0.0901		0.339	0.2016		0.607	0.2062		1.5085	0.3354
		0.0397			0.5294	0.1458		0.3414	0.2136		0.4628	0.4039		0.2662	0.5315		0.2314	0.1346
		0.0794			0.0887	0.2358		0.3199	0.3162		0.0397	0.0707		0.5899	0.125		0.3022	0.5852
		0.3968			0.2541	0.2136		0.8918	0.1275		0.2023	0.3953		0.2862	0.0559		0.3199	0.125
		0.6827			0.2023	0.1031		0.4218	0.4931		0.4292	0.3953		0.3968	0.1346		0.4274	0.0559
		1.5058			0.2314	0.4138		1.8718	0.1414		2.9295	0.4451		0.1431	1.0177		0.2862	0.0707
		0.3765			0.1122	0.2704		0.5723	0.3092		1.4975	0.0559		0.2023	0.0559		1.3215	0.3482
		0.0397			0.2862	0.125		0.5174	0.261		3.1599	0.125		0.6411	0.0354		0.7317	0.3162
		0.4795			0.3414	0.2264		1.4569	0.1031		0.251	0.1275		0.8286	0.0791		0.3099	0.1601
		0.1255			0.4218	0.3132		0.3659	0.1904		0.3414	0.4743		0.1984	0.25		1.2069	0.5154
		0.1775			0.3099	0.1904		0.3968	0.1458		0.0887	0.41		14.6237	0.0559		1.0918	0.34
		0.251			0.1255	0.1031		0.1255	0.2915		2.5903	0.2704		0.2541	0.2704		0.3988	0.2305
		0.0794			0.5324	0.1414		1.1026	0.2121		0.7633	0.1414		0.7705	0.1581		0.2137	0.0901
		0.2137			0.5082	0.1904		0.3968	0.4697		2.6472	0.1458		0.2314	0.0791		0.4143	0.182
		0.4828			0.1431	0.1904		0.1255	0.2704		6.4316	0.1346		0.3549	0.1118		0.3549	0.1803
		0.3968			0.3744	0.3808		0.616	0.3052		0.6508	0.2305		0.6545	0.301		0.4437	0.2062
		0.1255			0.3549	0.2358		5.9701	0.1581		0.4525	0.2372		0.1255	0.6408		0.0397	0.2372
		0.0561			0.2023	0.2236		0.1122	0.2462		0.2023	0.2372		0.3414	0.05		0.4292	0.5062
		0.1636			1.1294	0.4809		0.5219	0.2372		0.5397	0.1601		0.2314	0.1677		0.8811	0.2574
		0.3928			0.1255	0.375		0.4972	0.2358		0.3099	0.1118		0.5899	0.1061		0.2662	0.1346
		0.5174			0.4292	0.1458		0.8181	0.2016		12.1686	0.2062		0.7581	0.3021		0.3659	0.3824
		0.6199			0.3765	0.2062		0.685	0.3482		3.6224	0.0354		0.3099	0.8839		0.4274	0.3953
		0.3099			0.2862	0.1677		0.4628	0.1118		0.4292	0.631		0.4778	0.3052		0.6652	0.2016
		0.1122			0.3272	0.3482		0.7623	0.125		1.5456	0.261		1.9151	0.2062		0.2245	0.5062
		0.251			0.2314	0.1118		1.2225	0.2358		0.3099	0.182		0.2662	0.0901		0.3414	0.2151
		0.0397			0.2137	0.1346		0.1255	0.1768		0.5723	0.3132		0.852	0.182		0.8343	0.0354
		0.7796			0.3659	0.4031		0.2541	0.3913		0.251	0.3162		0.0561	0.125		0.0397	0.1458
		0.2245			0.1431	0.2151		0.9728	0.5942		0.2137	0.0559		0.1636	0.2658		0.3908	0.2358
		0.2662			0.251	0.407		1.5754	0.2372		0.0397	0.3021		0.3272	0.2915		0.3022	0.261
		0.3199			0.1431	0.0901		0.6411	0.0791		0.5513	0.326		0.5527	0.1275		0.1775	0.1768
		0.0561			0.2541	0.3092		0.5219	0.1458		0.5019	0.1601		0.1636	0.182		0.5174	0.025
		0.2023			0.2023	0.41		0.2541	0.9953		0.4437	0.7198		0.4525	0.1581		0.1684	0.7357
		0.0561			0.5397	0.5668		0.2137	0.05		0.6604	0.0901		0.4628	0.2462		1.3245	0.261
		0.0794			0.0397	0.0354		0.8585	0.125		0.1255	0.7289		0.1255	0.2151		0.3367	0.1031
		0.2862			0.2314	0.182		0.1775	0.2475		1.0918	0.1581		5.2958	0.1346		1.9249	0.2926
		0.0397			0.616	0.0791		0.4628	0.2658		0.3414	0.0354		0.4778	0.25		0.2862	3.0754
		0.0887			0.3765	0.7404		1.1997	0.2305		0.3022	0.2915		0.3928	0.0354		0.1984	0.2704
		0.4047			0.3744	0.2574		0.5019	0.1118		0.5019	0.3953		6.5758	0.05		0.1636	0.364
		0.5339			0.5174	0.1677		0.5397	0.2016		4.0562	0.66		0.1636	0.2236		0.1775	0.1118
		0.2862			0.2245	0.1803		0.0561	0.3132		0.3549	0.2016		1.1238	0.5099		0.3414	2.8653
		0.0397			0.4292	0.4717		0.4525	1.1096		0.7581	0.3052		0.5527	0.0791		0.0561	0.1118
		0.0397			0.5082	0.2462		0.3099	0.1458		1.2173	0.4743		0.7705	1.7614		0.5174	0.3162
		0.0887			0.0561	0.1803		0.7529	0.1458		0.6274	0.465		0.5019	0.2795		1.2754	0.2372
		0.3968			0.5397	0.2761		0.3099	0.1346		0.6827	0.0791		0.3414	1.2374		0.7154	0.3202
		0.8548			0.2862	0.2151		0.3199	0.1118		2.6873	0.05		0.5723	0.125		0.6199	0.6964
		0.3928			0.1636	0.4366		0.4778	0.2372		0.5019	0.375		0.4828	0.34		3.1372	0.1803
		0.7154			0.2245	0.1118		1.2461	0.1904		1.2779	0.0791		0.3199	0.6265		0.3099	0.1458
		0.1636			0.3199	0.4008		0.6211	0.261		0.1984	0.7566		1.0685	0.1581		0.3549	0.2151
		0.3099			0.3414	0.1953		0.4844	0.1118		1.2095	0.25		0.3549	0.5618		0.2245	0.2358
		0.1122			0.3659	0.3162		0.3199	0.1414		0.1255	0.3717		0.2137	0.2151		0.2414	0.4451
		0.4218			1.8498	0.2372		0.3549	0.1803		0.4628	0.1601		0.3744	0.3816		0.1122	0.4301
		0.2806			0.1122	0.0354		0.1587	0.261		0.3022	0.9304		0.4086	0.05		0.1122	0.4123
		0.3414			0.3099	0.125		0.6781	0.1904		0.3968	0.1803		7.3764	0.2915		0.4292	0.6946
		0.0397			0.8585	0.3553		0.7705	0.0707		1.0685	0.261		0.0794	0.025		0.2023	0.1677
		0.5339			0.0887	0.5154		0.2137	0.1677		2.2772	0.1118		0.3744	0.2016		0.2541	0.2151
		0.0887			0.4218	0.261		0.9161	0.2574		0.0397	0.4123		1.9396	0.1601		0.9857	0.285
		0.3414			0.1255	0.7075		0.2541	1.4153		1.2069	0.4123		0.2023	0.285		2.6445	0.025
		0.1255			0.2023	0.182		0.5682	0.2795		0.7317	0.1414		3.0206	0.0901		1.2327	0.4366
		0.3659			0.4292	0.1346		1.994	0.0791		0.4437	0.1803		0.6274	0.2795		0.3022	0.34
		0.5513			0.0794	0.8078		0.5859	0.1031		1.0795	0.6103		0.9817	0.1521		0.6508	0.1677
		0.5899			0.2889	0.3717		0.3549	0.4373		0.7705	0.4039		0.4086	0.2151		0.7705	0.1458
		0.4292			0.4292	0.6175		0.1431	0.3202		0.3765	0.34		1.0386	1.2612		0.2889	0.325
		0.7664			0.4292	0.3092		0.5397	0.3579		0.7705	0.3808		0.1775	0.5618		0.4086	0.3052
		0.3549			0.4525	0.1803		0.4795	0.261		0.0561	0.3606		0.3968	0.1581		0.1775	0.1414
		0.2414			0.2889	0.0901		0.8257	0.3717		0.4218	0.1118		2.1487	0.2358		0.3765	0.1414
		0.5082			0.0397	0.5755		0.5397	0.0707		0.3744	0.1904		10.5308	0.3335		0.6411	0.3354
		0.5219			0.3549	0.1953		0.6604	0.1458		0.3199	0.4191		0.8142	0.3473		1.0348	0.3363
		0.1255			0.2314	0.4809		0.5527	0.1581		1.6873	0.2574		0.5174	0.0354		0.6274	0.1414
		0.4292			0.5219	0.0559		0.3272	0.5099		0.2314	0.1275		0.2662	0.7504		0.8979	0.3052
		0.4437			0.3744	0.0559		0.1775	0.7211		0.2662	0.1118		0.2662	0.125		0.2314	0.3473
		0.4218			0.4274	0.1601		0.3022	0.285		0.0561	0.5148		0.0887	0.5154		0.3099	0.34
		0.0887			0.2137	0.1118		0.3022	0.1275		0.5159	0.2136		0.7877	0.1458		0.3908	0.1953
		0.5778			0.0561	0.0354		0.4525	0.285		0.1775	0.125		0.3272	0.1803		4.9309	0.1031
		0.3968			0.4292	0.3953		0.1984	0.1118		0.1984	0.3202		0.8025	0.1581		0.5952	0.4828
		0.4525			0.7633	0.0354		0.3593	0.6021		0.2862	0.3202		1.4308	0.0707		0.4086	0.1458
		0.4047			0.2137	0.1414		0.3199	0.2795		0.2314	0.41		0.6057	0.0559		0.8703	0.3473
		0.0397			0.3744	0.1953		0.3022	0.1521		0.9264	0.1118		0.7154	0.2136		0.3099	0.7894
		0.0887			0.1636	0.261		2.3892	0.1904		1.0476	0.1601		0.4795	1.3316		0.6508	0.0791
		0.3414			0.1775	0.2372		0.1255	0.5489		0.1255	0.2795		0.3199	0.1458		0.3549	0.2658
		0.4628			0.0794	0.2512		0.1431	0.2795		0.8343	0.2693		0.5682	0.0354		0.6211	0.7894
		0.0397			0.1122	0.301		0.119	0.5618		2.0482	0.522		0.2245	0.1677		2.7735	0.6933
		0.959			0.9365	0.4507		0.2245	0.2926		1.6619	0.2236		0.3659	0.2016		0.7241	0.1346
		0.4844			0.4086	0.2358		0.2889	0.1118		0.8181	1.4921		0.4645	0.461		0.4292	0.364
		0.4292			0.7581	0.2926		0.1775	0.443		0.9952	0.1803		1.5557	0.326		0.1775	0.4828
		0.3199			0.4844	0.1061		0.3199	0.1031		0.2662	0.3473		0.2314	0.1346		0.3988	0.1677
		0.4525			0.3199	0.3482		0.339	0.1346		0.0887	0.2795		0.685	0.1581		1.3498	0.2658
		0.1587			0.2245	0.1346		0.3968	0.0707		1.4428	0.2704		0.2541	0.3553		1.3191	0.2236
		0.3099			0.5527	0.1458		0.2541	0.9865		0.3022	0.8962		0.1775	0.182		0.7065	0.1118
		0.1255			0.2314	0.1458		0.1636	0.1118		0.3414	0.2358		0.4908	0.05		0.2662	0.4366
		0.5682			0.339	0.2136		0.0397	0.2372		0.4795	0.3052		0.2662	0.1803		0.4086	0.2236
		0.0397			0.1636	0.285		0.3414	0.0559		2.9656	0.9801		1.128	0.559		0.2662	0.2372
		0.2662			0.2314	0.1677		0.2889	0.3202		0.3659	0.2372		0.7317	0.2062		0.2314	0.4507
		0.2806			0.0561	0.4039		0.1122	0.125		0.5174	0.3052		2.1912	0.285		0.3199	0.0559
		0.1255			0.2541	0.2915		0.2662	0.1677		2.016	0.407		0.2314	0.1803		0.7154	0.1601
		0.2137			0.5339	0.0707		0.0561	0.4161		2.0635	0.1458		0.6758	0.2704		1.1838	0.2795
		0.119			0.0397	0.0559		0.5899	0.34		0.7937	0.2016		0.6274	0.1031		0.5723	0.6824
		0.3968			0.2137	0.0901		0.3272	0.3041		1.5266	0.325		0.7877	0.2574		1.2999	0.4301
		0.0561			0.3659	0.3881		0.2662	0.5154		0.7065	0.1768		0.3968	0.1346		0.4292	0.6325
		0.3099			0.3744	0.5256		0.3199	0.2828		0.4795	0.2574		0.1636	0.25		0.646	0.2574
		0.4908			0.5723	0.3202		0.7581	0.1118		0.4218	0.2305		0.4274	0.2151		0.449	3.41
		0.5174			0.5513	0.125		0.3099	0.2062		0.2541	0.3579		0.6005	0.3052		0.2541	1.8271
		0.1775			0.3659	0.1581		0.4437	0.0559		0.8286	0.025			0.182		0.3549	0.182
		0.693			0.4143	0.2372		0.1775	0.3691		3.6413	0.9014			0.1414		0.1775	0.1904
		0.7581			0.4086	0.0901		0.3099	0.3021		1.0416	0.125			0.3132		0.1984	0.0559
		0.3744			0.6545	0.1521		0.1255	0.182		0.3968	0.0791			0.2358		0.1122	0.1118
		0.1636			0.4628	0.3953		0.3199	0.6325		0.7413	0.2305			0.3363		0.1984	0.6388
		0.6569			0.4437	0.3717		0.1122	0.255		0.1775	0.2305			0.182		0.2541	1.7029
		0.3968			0.5859	0.3482		0.6942	0.364		0.4274	0.34			0.4373		0.2541	0.1904
		0.2314			0.2862	0.2372		0.2314	0.2761		3.7321	0.2236			0.8382		0.1636	0.326
		0.0561			0.3414	0.375		0.5019	0.1031		0.4972	0.2305			0.182		0.1255	1.273
		0.6411			0.2541	0.625		0.6057	0.4912		1.1026	0.3816			0.2704		0.1636	0.1803
		0.1255			0.1431	0.0791		0.7413	0.5344		0.5174	0.3052			0.5618		0.2662	0.2151
		1.3143			0.2541	0.0559		0.3549	0.261		5.2718	0.1904			0.5772		0.339	0.3536
		0.4525			0.1431	0.0901		0.8712	0.2121		0.1775	0.3691			1.068		0.3022	0.1601
		0.1775			0.2862	0.4301		0.8181	0.3202		0.6057	0.2704			0.2236		0.0887	0.1031
		0.1775			0.5174	0.1346		0.4292	0.2358		0.4795	0.2693			0.3162		0.339	0.461
		0.3414			0.2314	0.1458		0.5397	0.285		0.5159	0.025			0.2795		2.2539	0.1458
		0.119			0.2862	0.1275		0.0794	0.0559		0.8712	1.8703			0.261		0.564	0.3913
		0.2137			0.1587	0.261		0.1775	0.0559		0.4844	0.425			0.0901		0.8181	0.1803
		0.6508			0.4795	0.1904		1.0171	0.4451		1.669	0.1803			0.2236		0.3968	0.1677
		0.0561			0.3414	0.425		0.1775	0.2016		1.7822	0.1458			0.8174		0.9952	0.0354
		0.6411			0.2314	0.2136		0.2862	0.2016		0.6781	0.2151			0.6325		11.4493	0.285
		0.0794			0.2862	0.1118		0.4525	0.261		0.1684	0.4717			0.2574		0.5294	0.1458
		0.2137			0.3549	0.261		0.954	0.5148		0.2806	0.3816			0.3824		0.3765	0.1601
		0.2137			0.1122	0.1904		0.3272	0.2136		0.2023	0.2795			0.0707		0.2662	0.1803
		0.0561			0.1684	0.1677		0.4292	0.2462		2.7127	0.4031			0.125		0.1775	0.1346
		0.4525			0.4525	0.3202		0.2314	0.2062		0.4274	0.2151			0.2795		0.5952	3.6792
		0.251			0.4292	0.2704		0.2889	0.3021		0.339	0.0791			0.2704		0.3968	0.25
		0.5339			0.4437	0.1904		0.2862	0.2016		1.1231	0.5506			0.325		0.3744	0.467
		0.3099			0.4972	0.182		0.0561	0.1031		1.975	0.4528			0.2121		1.0302	0.1275
		0.5082			0.5174	0.461		0.0561	0.125		0.8418	0.1458			0.025		0.2314	0.5772
		0.0794			0.1775	0.326		0.1775	0.1601		0.4844	0.025			0.285		0.3414	0.2016
		0.2541			0.3199	0.3606		0.3659	0.2462		1.5724	0.2574			0.2016		0.3414	0.4373
		0.3659			0.7381	0.2462		0.0561	0.3041		0.1255	0.2062			0.407		0.0887	0.2372
		0.2889			0.0887	0.2236		1.137	0.1118		0.3744	0.2462			0.285		0.0887	0.0559
		0.4795			0.5174	0.1458		0.119	0.1414		0.2023	0.2574			0.1458		0.251	0.3953
		0.3659			0.2137	0.2372		0.4908	0.1601		0.0887	0.0901			1.0983		0.2137	0.1677
		0.2314			1.0838	0.2151		0.4628	0.7004		1.8133	0.443			0.364		0.2137	0.2358
		0.3549			0.2862	0.2136		0.2662	0.2574		0.3549	0.3021			0.182		1.159	0.1601
		0.3659			0.0887	0.1458		0.4628	0.1581		0.8873	0.182			0.0901		0.0887	0.1275
		0.3022			0.4778	0.3202		0.5682	0.3717		1.5194	0.2136			0.5858		1.3934	0.0791
		0.1431			0.3367	0.5706		0.5159	0.1275		0.1984	0.4962			0.1346		0.251	0.1521
		0.0397			0.1255	0.2016		0.2314	0.443		0.2137	0.0791			0.3052		0.8142	0.0901
		0.2137			0.3765	0.5831		0.9161	0.285		1.014	0.25			0.0559		0.1122	0.5202
		0.0397			0.3022	0.5534		0.6411	0.2372		5.1657	0.8962			0.3905		0.1431	0.2462
		0.2806			0.4628	0.0901		0.1122	0.3691		3.9384	0.2236			0.6519		0.2314	0.1031
		1.0317			0.2541	0.5154		0.4292	0.301		0.7381	0.2658			0.2016		0.5682	0.1
		0.4143			0.2023	0.1031		0.3414	0.2915		0.3022	0.1581			0.3691		0.4645	0.0901
		0.5397			0.3414	0.0901		1.0295	0.1118		0.4628	0.4039			0.0791		2.0482	0.2574
		0.0397			0.4645	0.1275		0.5294	0.2236		0.6274	0.2151			0.3553		0.5294	0.2372
		0.3414			0.2889	0.5315		0.2314	0.285		0.3744	0.4776			0.4123		0.3022	0.0901
		0.2023			0.0887	0.1118		1.9396	0.1601		6.7516	0.3052			0.075		0.5778	0.364
		0.0887			0.1984	0.125		0.2662	0.2462		1.268	0.1458			0.4366		0.2414	0.3717
		0.1636			0.1984	0.3953		0.4645	0.2372		0.3022	0.6408			0.25		0.2414	0.4161
		0.2662			0.3022	0.1061		0.1255	0.3606		0.4645	0.326			0.1275		0.1775	0.2236
		0.1255			0.9921	0.025		0.5324	0.2693		0.1984	0.1458			0.301		0.1255	0.2574
		0.7317			0.3549	0.2574		0.1775	0.1118		0.3968	0.2016			0.407		1.7573	0.182
		0.0794			0.4437	0.182		0.4437	0.0707		0.4086	0.1118			0.2795		1.7835	0.261
		0.5397			0.3659	0.1346		0.3659	0.1031		0.1636	0.1414			0.3579		0.7705	0.1904
		0.2314			0.1684	0.1803		0.2314	0.1458		0.0887	0.1118			0.1346		0.1636	0.4809
		0.1984			0.4645	0.1118		0.2541	0.1953		0.5082	0.0354			0.2475		4.2328	0.2062
		0.1984			0.5723	0.7058		0.339	1.2137		0.5397	0.3052			0.2372		0.0397	0.3132
		0.3199			0.1122	0.3092		0.6199	0.1904		0.9289	0.1953			0.301		3.2263	0.1768
		0.3099			0.2862	0.0354		0.3099	0.2358		0.2541	0.5148			0.2926		0.3022	0.1521
		0.2314			0.2023	0.41		0.4143	0.2795		0.7317	0.0559			0.1677		2.3111	0.2062
		0.3414			0.1775	0.2693		0.0561	0.182		0.5019	0.0559			0.3162		0.4525	0.3132
		0.2137			0.1775	0.6915		0.2862	0.0559		0.3199	0.5056			0.6329		0.0794	0.1031
		0.0887			0.0887	0.2512		0.1984	0.125		0.2137	0.4279			0.301		0.0794	0.1118
		0.4628			0.3367	0.2574		0.5324	0.2462		0.9264	0.3953			0.1803		0.1431	0.2462
		0.5339			0.0794	0.4743		0.1431	0.1414		0.3744	0.0901			0.1346		0.5219	0.5256
		0.1431			0.2314	0.2151		0.8811	0.0707		0.9992	0.125			0.34		5.4798	0.2016
		0.616			0.2541	0.1118		0.2314	0.2062		0.2862	0.3717			0.3606		0.9728	0.2926
		0.6827			0.5723	0.3606		0.4844	0.1803		0.8181	0.2151			0.1677		0.1775	0.1677
		0.1122			0.4086	0.255		0.2137	0.2016		0.2314	0.3335			0.4191		0.1775	0.4854
		0.0397			0.4292	0.2264		0.1984	0.0559		1.4683	0.1601			0.1768		0.3414	1.4056
		0.251			0.4292	0.1118		0.1255	0.3905		0.0561	0.3354			0.2016		0.4143	0.182
		0.2137			0.2862	0.1803		0.2314	0.4507		0.2137	0.1581			0.0791		0.2806	0.1346
		0.0397			1.0896	0.2016		0.5174	0.3041		0.7032	0.125			0.3579		0.6274	0.4301
		0.7705			0.2541	0.326		0.2137	0.182		0.7623	0.3606			0.2704		1.7068	0.5297
		0.251			0.3199	0.443		0.0397	0.25		1.4379	0.1458			0.2926		2.4616	0.1118
		0.0561			0.3744	0.3953		0.6199	0.1904		0.646	0.4697			0.443		0.2414	0.1521
		0.3744			0.1431	0.3953		0.3199	0.2016		3.5139	0.34			0.5831		1.4553	2.1055
		0.0561			0.251	0.1118		0.3908	0.1803		0.7817	0.182			0.2016		0.3272	1.118
		0.3765			0.4844	0.929		0.2137	0.2151		0.4086	0.9434			0.2016		0.6508	0.3691
		0.4828			0.1636	0.3824		0.0561	0.2136		0.8257	0.0559			0.1581		0.3022	0.025
		0.8918			0.4778	0.461		0.2662	0.0791		0.5682	0.1803			0.7591		0.1684	0.4451
		0.2889			0.4844	0.0791		0.3414	0.2016		3.4323	0.1118			0.3052		0.3272	0.1904
		0.8257			0.3928	0.1275		0.1684	0.1458		2.6112	0.285			0.2915		0.4844	0.2462
		0.4525			0.2862	0.2926		0.2137	1.908		0.1431	0.1803			0.2016		0.2806	1.077
		0.4437			0.2023	0.0791		0.4628	0.2574		0.9204	0.326			0.1458		0.6057	0.1346
		0.1255			0.1255	0.1768		0.1984	0.0354		0.3549	0.4589			0.1031		0.3414	0.2926
		0.2541			0.1984	0.0901		0.1255	0.1346		1.652	0.325			0.2151		0.0397	0.1061
		0.1431			0.2662	0.1275		0.5612	0.1031		0.6942	0.0901			0.075		0.7817	3.3365
		0.4437			0.3908	0.1601		0.7817	0.3691		0.1122	0.3021			0.1803		0.1984	0.1953
		0.5527			0.3968	0.2372		0.1775	0.0559		0.3908	0.1118			0.4301		0.5294	0.1904
		0.4908			0.5082	0.4451		0.1684	0.522		0.3414	0.125			0.0707		0.2541	0.2305
		0.1122			0.2862	0.2372		0.2541	0.1031		0.0397	0.1118			0.1118		0.2662	0.255
		0.5082			0.6399	0.4924		0.5723	0.0901		0.9365	0.513			0.1521		0.2662	0.3536
		0.4218			0.1636	0.0791		0.1775	0.1118		0.5397	0.2016			0.3202		1.2321	0.2926
		0.3414			0.1775	0.3202		0.2314	0.2236		0.8181	0.1275			0.1677		0.8585	0.3579
		0.3659			1.8464	0.2236		0.7154	0.2372		0.4778	0.1458			0.0707		0.2862	0.2574
		0.3744			0.4086	0.4451		0.6057	0.1521		0.3022	0.2704			0.465		0.7705	0.0559
		0.251			0.4086	0.1118		0.3199	0.1904		0.607	0.1803			0.1275		0.4795	0.1275
		1.2926			0.1122	0.2305		0.2137	0.34		3.1299	0.1458			0.0901		0.1431	0.0901
		0.0397			0.4778	0.182		0.8025	0.2761		0.3022	0.3052			0.0354		3.4274	0.1275
		0.0887			0.4292	0.261		0.3414	0.1521		2.0082	0.425			0.91		0.0887	0.1031
		0.1431			0.3549	0.0791		0.2137	0.285		0.5174	0.285			0.1803		1.0202	0.1118
		0.1636			0.5952	0.3354		0.4086	0.1118		0.4525	0.125			0.1061		0.2862	0.1458
		0.5513			0.6411	0.0901		0.4292	0.4161		3.8023	0.1118			0.6021		0.3199	0.1414
		0.3099			0.1255	0.5927		0.2541	0.0791		0.9801	0.3482			0.7018		0.2541	4.6651
		0.3968			0.4628	0.1458		1.0039	0.34		0.5174	0.2305			0.1118		0.9298	0.182
		0.3367			0.3549	0.1346		0.3099	0.1677		0.1984	0.2151			0.2151		0.0561	0.7649
		0.4844			0.2023	0.5297		3.1857	0.6543		0.2541	0.1118			0.3021		0.1122	0.125
		0.8784			0.5612	0.2462		0.1431	0.3041		1.6289	0.3132			0.025		0.3549	0.8434
		0.4086			0.4086	0.025		0.5082	0.1118		0.5159	0.326			0.2236		0.3908	0.0559
		0.3968			0.2314	0.1458		0.2137	0.182		0.3744	0.34			0.2462		0.9204	0.0559
		0.3199			0.1636	0.6175		0.0561	0.2151		0.3549	0.1581			0.631		0.2314	0.0901
		0.2862			0.564	0.0901		0.0887	0.2926		0.4795	0.1677			0.3021		0.4778	0.326
		0.3968			0.1775	0.546		0.2245	0.1581		0.3908	0.75			0.1346		0.2889	0.1581
		0.2662			0.6604	0.0791		0.0561	0.6657		0.2862	0.781			0.4854		0.1775	0.2372
		0.3659			0.1255	0.3092		0.8343	0.125		1.9602	0.3808			0.4366		0.1122	0.4366
		0.2806			0.3659	0.3162		0.1984	0.443		0.8492	0.1118			0.4451		0.8257	0.1061
		0.5778			0.4143	0.2305		1.5754	0.1458		1.1287	0.2236			0.0559		0.4086	0.1346
		0.0887			0.3099	0.4854		0.2862	0.4366		0.3659	0.0901			0.1677		0.3414	0.1601
		0.2862			0.2662	0.1953		0.1255	0.326		0.3765	0.2915			0.3354		0.2862	3.3046
		0.0561			0.2662	0.1803		0.3272	0.25		0.3659	0.4366			0.0791		0.5899	0.2372
		0.2137			0.3765	0.1601		0.0397	0.2704		2.0148	0.1581			0.1346		1.8481	0.2236
		0.2889			0.7099	0.1953		0.3099	0.0901		0.616	0.1118			0.1677		1.1671	0.2693
		0.1775			0.7827	0.3092		0.5397	0.1581		1.2454	0.1346			0.3691		0.3968	0.59
		0.1636			0.2541	0.1458		0.4628	0.2915		0.7241	0.0791			0.2658		1.2705	2.1073
		0.1255			0.2541	0.025		0.2541	0.1904		0.5682	0.1458			0.2236		0.3022	0.1346
		0.3744			0.1684	0.1031		0.339	0.465		2.7687	0.2795			0.182		0.3968	0.3202
		0.1255			0.1431	0.3717		0.8585	0.1768		0.7099	0.2658			0.1677		0.9161	0.4697
		0.3744			0.3414	0.3881		0.2541	0.9035		1.3191	0.3816			0.2121		0.0887	0.3052
		0.2137			0.2806	0.125		0.0887	0.3202		1.4917	0.4138			0.1677		0.1984	0.2795
		0.1122			0.3022	0.4828		0.1775	0.3335		0.7154	0.3202			0.2704		0.8035	0.3162
		0.2414			0.0887	0.4717		0.7381	0.2136		1.8413	0.326			0.375		0.1431	0.3717
		0.251			0.0561	0.0791		0.4437	0.1904		0.6604	0.875			0.2704		0.646	0.1118
		0.3199			0.2314	0.2236		0.1775	0.0791		0.2541	0.5062			0.1581		1.1349	0.3881
		0.2137			0.1431	0.1601		0.5397	0.05		2.475	0.325			0.0559		0.1984	0.1346
		0.2137			0.2137	0.0354		0.5159	0.0791		1.9702	0.4039			0.8325		0.2314	0.2236
		0.3022			0.339	0.1904		0.2662	0.3052		0.1984	0.2915			0.15		0.1255	0.1118
		0.9066			0.2862	0.2151		0.119	0.0901		0.3744	0.4316			0.1346		1.8361	0.929
		0.0887			0.4844	0.2574		0.7296	0.3579		0.2541	0.4589			0.1346		0.3199	0.0354
		0.2541			0.3022	0.2151		0.3272	0.0791		0.7381	0.182			0.8923		0.4437	0.2151
		0.1587			0.1122	0.0559		0.8181	0.1118		0.3549	0.0901			0.3132		0.3199	0.2305
		0.4645			0.3367	0.0901		0.1775	0.1118		0.2541	0.1581			0.407		0.1684	0.3482
		0.1775			0.3549	0.0791		0.4778	0.1904		0.4628	0.0707			0.1601		0.2023	0.4161
		0.4292			0.7487	0.1904		0.9298	0.4981		0.5397	0.0354			0.5154		0.1255	0.1118
		0.2806			0.251	0.1677		0.2137	0.1677		0.3744	0.4451			0.1601		0.4908	0.1061
		0.1431			0.3414	0.3808		0.4628	0.125		0.9407	0.1458			0.05		0.9432	0.2915
		0.5019			0.3659	0.3816		0.251	2.2553		1.2321	0.34			0.3482		0.3022	0.1346
		0.2137			0.2889	0.5154		0.1684	0.261		0.4525	0.9647			0.1601		0.3659	0.25
		0.1636			0.1122	0.1521		1.1426	0.7458		0.8409	0.0559			0.559		5.4156	0.7163
		0.1255			0.3549	0.4451		0.3549	0.1458		0.3744	0.2704			0.6047		0.339	0.4743
		0.8703			0.2862	0.4138		0.1684	0.1346		0.2662	0.1601			0.6801		0.2314	0.0901
		0.6199			0.1431	0.3092		0.2023	0.3052		2.8519	0.1601			0.2915		0.1984	0.0707
		0.1255			0.3744	0.3202		0.5174	0.0354		0.7877	0.2236			0.1458		0.6211	0.1458
		0.1255			0.2314	0.3092		0.3414	0.3162		0.2245	0.1677			0.0791		0.0561	0.0354
		0.3414			0.5723	0.2795		0.5019	0.182		1.0039	0.2372			0.6047		0.1431	0.2372
		0.1255			0.1984	0.1346		0.2245	0.3953		0.2662	0.3606			0.05		0.2862	0.5815
		0.0397			0.5513	0.0707		0.5723	0.3052		0.2862	0.1677			0.2062		0.2414	0.3132
		0.1636			0.1255	0.285		1.0241	0.2016		0.8035	0.4191			0.0707		0.685	0.25
		0.4778			0.3199	0.2358		1.3883	0.1677		0.1684	0.1458			0.9572		0.251	0.34
		0.0887			0.5174	0.6427		0.6411	0.4528		0.7381	0.4451			0.0707		0.0561	0.182
		0.9066			0.3414	0.1118		0.251	0.4507		1.2605	0.364			0.1346		0.1255	0.2462
		0.1636			0.3414	0.15		0.2889	0.2016		0.5159	0.2704			0.625		0.2662	0.6175
		0.2662			0.2862	0.3913		1.3861	0.1346		0.3199	0.0791			0.2915		0.1775	0.4809
		0.4086			0.0887	0.6731		0.1775	0.407		0.5082	0.1677			0.1118		0.1775	0.3052
		0.0397			0.3744	0.34		1.3191	0.1677		1.1671	0.4257			0.1904		0.1775	2.4703
		0.1984			0.6211	0.1458		1.2852	0.5154		0.0887	0.125			0.0354		0.1775	0.1118
		0.1431			0.2137	0.3132		0.1775	0.025		0.4972	0.0791			0.8174		0.3908	0.1677
		0.2023			0.4437	0.2795		0.3744	0.564		0.3765	0.3132			0.1458		0.8181	0.2704
		0.2023			0.1775	0.1601		0.1636	0.5815		0.9663	0.2372			0.3808		0.9049	0.0354
		0.2137			0.4437	0.3606		0.9466	0.2795		0.4086	0.3021			0.2151		1.2115	0.6731
		0.3367			0.3414	0.05		0.0561	0.0559		2.5474	0.0354			0.5099		0.4645	0.1904
		1.0202			0.2889	0.1458		0.1431	0.2372		0.2862	0.2475			0.2462		0.1122	0.0791
		0.2889			0.0561	0.326		0.2314	0.0559		1.2797	0.1953			0.9062		0.1684	0.5483
		0.4525			0.3022	0.9397		0.3549	0.1904		2.1092	0.3473			0.715		0.4274	0.2926
		0.0397			0.3549	0.1904		0.2862	0.4031		0.2314	0.1601			0.1677		0.3744	0.522
		0.616			0.2245	0.0559		0.0887	0.461		2.2595	0.1904			0.3132		0.2245	0.1904
		0.5397			0.2889	0.2136		0.3099	0.6047		0.5612	0.1601			0.3816		0.693	0.285
		0.2023			2.5053	0.2062		0.3199	0.0707		0.7705	0.2658			0.2574		1.9833	0.3816
		0.3367			0.2314	0.1803		1.1838	0.2372		6.3557	0.25			0.2016		0.339	0.326
		0.5019			0.2314	0.7766		1.5997	0.5551		0.3022	1.7088			0.3092		0.9066	0.2926
		0.2806			0.1684	0.3162		0.3659	0.0791		1.6192	0.261			0.522		1.5318	0.2704
		0.2023			0.0887	0.1031		0.7456	0.2016		0.4086	0.125			0.2151		0.8703	0.1118
		0.0794			0.6057	0.0559		0.2023	0.2462		0.3099	0.0791			0.4528		0.2245	0.1904
		0.8811			0.449	0.2151		0.5019	0.285		0.2541	0.1803			0.3092		0.1122	0.8807
		0.4218			0.1984	0.2305		1.2877	0.025		1.9578	0.2151			0.4279		0.1431	0.4828
		0.0561			0.3414	0.2372		0.3968	0.2151		0.5899	0.3162			0.3162		0.3549	0.4161
		0.1636			0.3549	0.1118		0.4972	0.0901		0.6827	0.6671			0.4366		0.4908	0.2475
		0.0887			0.4274	0.1458		0.4844	0.0791		0.8585	0.2358			0.2358		1.9089	0.2926
		0.2806			0.2889	0.1904		0.2889	0.2658		0.6274	0.8143			0.3808		1.1453	0.1803
		0.2806			0.3765	0.2512		0.2137	0.2372		0.3659	0.0354			0.1677		0.6211	0.1953
		0.3099			0.3199	0.1458		0.1775	0.5062		0.4645	0.025			0.6562		0.0397	0.1677
		0.8784			0.2662	0.1118		0.4218	0.3783		0.339	0.5701			0.2915		0.2314	1.1753
		0.4972			0.1431	0.1601		0.339	0.0707		0.3272	0.3202			0.1458		0.2414	0.2151
		0.0561			0.3022	0.785		0.5527	0.0354		0.4143	0.1458			0.285		0.1984	0.2372
		0.0561			0.1984	0.2704		0.1984	0.255		0.2862	0.7701			0.2151		0.1684	0.5368
		0.4795			0.3968	0.1346		0.3414	1.2314		1.2173	0.2016			0.1904		1.9461	0.1458
		0.3367			0.1122	0.4161		0.3099	0.443		0.3549	0.4562			0.4031		0.1684	0.0901
		0.1636			0.3659	0.0901		0.1636	0.1601		0.3744	0.3579			0.3913		0.0887	0.3606
		0.0887			0.3968	0.2062		0.852	0.125		0.3765	0.1458			0.2136		0.3099	0.5852
		0.7381			0.4525	0.1458		0.4292	0.2704		0.3099	0.0559			0.1118		0.2314	0.2574
		0.2414			0.0561	0.7404		0.4628	0.0791		0.5612	0.1458			0.6427		0.0887	0.1118
		0.0887			0.4645	0.2151		0.4972	0.2574		0.3549	0.1803			0.3052		9.5769	0.3913
		0.1122			0.7154	0.1803		0.1984	0.1118		0.4143	0.2151			0.3553		0.5527	0.0354
		0.0887			0.4292	0.4366		0.1431	0.2016		1.2611	0.3482			0.3041		0.2889	0.2915
		0.0561			0.2541	0.2475		0.4437	0.1677		0.4437	0.7289			0.4562		0.2023	2.7269
		0.0887			0.3744	0.2926		0.2023	0.0559		1.3191	0.025			0.1346		0.1775	1.254
		0.0794			0.3414	0.34		0.2541	0.0901		0.4525	0.2016			0.326		0.1122	0.4828
		0.3968			0.4086	0.1803		0.0561	0.1118		0.2541	0.3691			0.6951		0.1775	0.0901
		0.1431			0.4143	0.1346		0.2662	0.2151		0.8257	0.34			0.2358		0.1775	0.1458
		0.3414			0.7154	0.326		0.6057	0.0559		0.4844	0.2795			0.1677		0.4972	0.2761
		0.4525			0.4292	0.1953		0.7623	0.2062		1.2779	0.1118			0.4854		0.9921	0.2372
		0.3968			0.3099	0.1581		0.9432	0.125		1.9384	0.1118			0.4301		0.5682	0.2236
		0.0397			0.0887	0.2795		0.0561	0.3041		0.616	0.4802			0.3021		0.8784	0.2236
		0.0887			0.2314	0.2926		0.3744	0.4316		0.3908	0.25			0.375		0.0561	0.1803
		0.5174			0.1636	0.0354		0.0561	0.84		0.0887	0.5755			0.2693		0.1775	0.1031
		0.4908			0.3549	0.1803		0.3549	0.0707		0.3199	0.0707			0.2016		0.1255	0.0559
		0.2414			0.1122	0.0901		0.9817	0.2016		0.4795	0.5154			0.1458		0.3765	0.2136
		0.0887			0.2541	0.4031		0.4972	0.2372		0.5723	0.0901			1.1448		0.1255	0.2372
		0.2023			0.3022	0.1601		0.0561	0.6731		0.2137	0.0901			0.2372		0.9365	0.1677
		0.4218			0.2541	0.3691		0.2862	0.34		2.148	0.0354			0.3202		0.3199	0.5148
		0.0561			0.251	0.325		0.339	0.0559		0.3549	0.6325			0.1061		0.1122	1.1753
		0.1587			0.4274	0.1346		0.2137	0.3182		0.4437	0.3041			0.1601		0.5397	0.1346
		0.7623			0.3199	0.025		0.6044	0.2358		1.3387	0.5799			0.2704		0.3175	1.8312
		0.0397			0.4086	0.1677		0.2245	0.182		0.4628	1.2212			0.3092		5.9287	0.0559
		0.4525			0.4218	0.1458		0.2314	0.0901		0.2137	0.3579			0.2693		0.1636	0.3953
		0.119			0.6746	0.2016		0.4143	0.326		0.6057	0.1768			1.8352		0.1775	0.2693
		0.6508			0.2862	0.1803		0.4437	0.2016		0.3199	0.182			0.3691		0.2245	0.3953
		0.1431			0.5723	0.1803		0.339	0.2151		0.2862	0.2795			0.5836		0.8918	0.1414
		0.4778			0.2314	0.025		0.5324	0.25		0.3908	0.965			0.255		0.3199	0.0354
		0.0561			0.1255	0.0707		0.2541	0.5297		0.3199	0.1601			0.2693		0.8181	0.1061
		0.6781			0.3199	0.285		0.2314	0.2704		1.4091	0.1458			0.1118		0.1684	0.25
		0.8483			0.2137	0.2236		0.2541	0.1031		0.1984	0.2574			0.6543		0.4525	0.3824
		0.3414			0.4795	0.125		0.1255	0.3473		1.2611	0.1346			0.5202		0.251	0.5852
		0.3659			0.2862	0.2704		0.4292	0.125		0.4218	0.0901			0.2151		0.4143	0.2151
		0.0561			0.0887	0.1904		0.4218	0.4123		0.4828	0.125			0.8667		0.1684	0.4161
		0.0794			0.4086	0.1677		0.3765	0.1458		0.4525	0.1904			0.3052		0.1984	0.0901
		0.7796			0.4525	0.9172		0.646	0.0354		0.5513	0.2236			0.2016		0.1775	0.4776
		0.0794			0.1775	0.2236		0.3199	0.2305		0.9992	0.6042			0.2136		0.1431	0.2236
		0.6199			0.1122	0.5963		0.1775	0.4589		0.4645	0.1904			0.1414		0.3022	0.1521
		0.1775			0.3659	0.0901		0.1431	0.1031		0.2541	1.0006			0.1118		0.934	0.3606
		0.5019			0.4972	0.2136		0.3549	0.1521		0.8035	0.2062			0.0901		0.2023	0.182
		0.4437			0.3968	0.522		0.5527	0.2016		1.1069	0.2358			0.4272		0.1775	0.1458
		0.0561			0.3414	0.4039		2.3684	0.2062		0.6508	0.1118			0.3021		0.9921	0.0559
		0.2137			0.5159	0.125		0.9921	0.0901		0.8492	0.2915			0.0901		1.9706	0.1904
		0.5082			0.2314	0.2372		0.4972	0.2136		1.4445	0.1346			1.0006		0.4908	0.1346
		0.4778			0.0561	0.41		0.1775	0.1275		0.2862	0.2151			0.909		0.3022	0.1118
		0.339			0.0397	0.05		0.3744	1.6989		0.7937	0.1118			0.2016		0.2662	0.2704
		0.9952			0.3549	0.1904		0.4437	0.2121		0.4086	0.8732			0.3816		1.2049	6.4096
		0.5174			0.3968	0.2305		0.1431	0.0354		0.4086	0.3808			0.5148		0.3199	0.1768
		0.4778			0.3659	0.2151		0.0887	0.3579		0.3199	0.4472			0.4373		0.4645	0.1677
		0.4628			0.4086	0.2761		0.3199	0.075		1.7906	0.5815			0.1581		0.3765	0.4373
		0.2806			0.2137	0.1458		0.1775	0.0559		0.2862	0.2574			0.2574		0.3549	0.1118
		0.0561			0.4778	0.3092		0.3414	0.0791		0.5952	0.2016			0.7159		3.5884	0.2574
		0.3022			0.251	0.3953		0.1431	0.0791		1.2308	0.255			0.1061		0.6942	0.407
		0.0794			0.4525	0.3579		0.7907	0.125		0.4525	0.0901			0.3717		2.0703	0.0707
		0.4086			0.3199	0.325		0.1255	0.1601		0.5513	0.1803			0.2795		0.3199	0.2795
		0.2314			0.1984	0.375		1.3979	0.0901		0.4218	0.2151			0.6865		0.1431	0.2372
		0.4292			0.3659	0.2372		0.5397	0.5274		1.5618	0.1458			0.301		0.5682	0.2016
		0.0561			0.3908	0.34		0.8257	0.261		0.3414	0.2372			0.3335		0.1775	0.34
		0.3659			0.0794	0.025		0.3099	0.1904		0.8483	0.3021			0.1346		0.2889	0.375
		0.0794			0.3549	0.261		0.607	0.2062		1.1231	0.465			0.255		1.2089	0.0354
		0.0397			0.0561	0.5202		0.3272	0.0901		1.0241	0.1521			0.1904		0.3199	0.34
		0.1636			0.2662	0.3132		0.3549	0.125		0.339	0.1601			0.1601		0.7705	0.1031
		0.0887			0.3928	0.1677		0.0561	0.1581		1.0202	0.2151			0.3553		0.4645	0.1803
		0.0794			0.2862	0.0559		0.3414	0.6973		0.4218	0.2926			0.182		1.3821	0.2358
		0.251			0.3199	0.1677		0.1636	0.1346		0.3414	0.4039			0.601		0.5682	1.1026
		0.4292			0.2137	0.1118		0.1431	0.0791		0.6569	0.1458			0.326		0.5324	0.182
		0.3414			0.1431	0.0354		0.3744	0.3052		0.8585	0.4931			0.1677		0.3744	0.125
		0.6569			0.1122	0.2236		0.4972	0.261		0.9066	0.3021			0.375		0.0794	0.7722
		0.3414			0.0561	0.1031		0.3744	0.285		0.5952	0.6915			0.3202		0.6274	0.285
		1.2359			0.1775	0.1346		0.5859	0.2462		0.8035	0.4981			0.1953		0.3549	0.2136
		0.4525			0.1636	0.125		0.0887	0.3953		0.3022	0.2062			0.3132		0.2662	0.2372
		0.1431			0.1431	0.2358		0.3022	0.3606		0.7487	0.1953			0.0707		0.5952	0.2305
		0.4525			0.1122	0.2236		0.1984	0.1581		1.2095	0.4854			0.3816		0.1984	1.1138
		0.5082			0.2314	0.0901		0.5019	0.1031		0.7705	0.0707			0.255		1.0439	0.1677
		0.6827			0.3414	0.5256		0.1431	0.3536		0.0561	0.2062			0.285		2.5997	0.1904
		0.2662			0.2862	0.2305		0.3272	0.0559		7.4743	0.461			0.2016		1.3654	0.3132
		0.1255			0.251	0.4366		0.1431	0.1118		0.2541	0.1768			0.3052		7.5497	0.025
		0.0561			0.3099	0.3052		0.6942	0.3482		0.3659	0.7701			0.3808		1.0685	0.1458
		0.4218			0.2541	0.2372		0.339	0.7566		0.2541	0.0901			0.1803		1.0476	0.546
		0.7296			0.1984	0.1458		0.0887	0.2062		0.5397	0.2016			0.3473		1.9412	0.3579
		0.3414			0.2314	0.2016		0.7317	0.2574		0.6211	2.1193			0.5154		0.693	0.0901
		0.2862			0.2314	0.3021		0.1431	0.3162		0.3199	0.2761			0.8112		0.2245	2.2136
		0.2023			0.3414	0.3953		0.0887	0.1904		3.3343	0.1118			0.0791		0.7986	0.125
		0.2862			0.1255	0.0559		0.2806	0.1458		0.4086	0.1118			0.1118		0.3968	0.025
		0.3744			0.4292	0.1904		0.3968	0.2462		0.2862	0.326			0.34		0.2245	0.05
		0.2862			0.0561	0.3579		0.1984	0.0559		0.3414	0.9411			1.1205		0.3659	0.2016
		0.1775			0.1431	0.2358		0.3659	0.2372		0.5778	0.4743			1.0177		0.4908	0.1803
		0.449			0.4972	0.2016		0.0561	0.1118		0.1984	0.1346			0.6801		0.4086	0.2795
		0.0887			1.5313	0.0559		1.0302	0.3354		0.3549	0.2795			0.1677		0.2889	2.9841
		0.4844			0.2314	0.125		1.6051	0.0707		0.8171	0.8143			0.3132		0.3765	0.125
		0.2862			0.2662	0.25		0.4292	0.3052		1.4938	0.3482			0.1601		0.3199	0.4373
		1.3387			0.5723	0.182		0.6508	0.1118		0.2137	0.1803			0.182		0.1122	0.1458
		0.3765			0.0887	0.1346		0.4628	0.125		0.3549	0.1521			0.3132		0.4828	0.1677
		0.1431			0.2023	0.125		0.3199	0.2462		0.8953	0.2358			0.0901		1.5189	0.025
		0.1255			0.4844	0.2475		0.251	0.0559		0.3744	0.2795			0.0354		0.1775	0.2462
		0.0794			0.1255	0.6951		1.1938	0.4802		0.4645	0.1581			0.364		0.0794	0.2121
		0.2314			0.1122	0.1346		0.4778	0.255		0.2862	0.1458			0.0901		0.2889	0.2136
		0.1431			0.5174	0.0707		0.3199	0.6408		9.0341	0.1346			0.1677		0.3199	0.9862
		0.3928			0.4972	0.1346		0.251	0.2236		1.1778	0.1904			0.4931		0.3928	0.3182
		0.2314			0.1122	0.1118		0.2137	0.301		0.8181	0.2236			0.2121		0.2314	0.1581
		0.5082			0.2889	0.3162		0.4778	0.1346		0.6545	0.2795			0.3808		3.4277	0.3092
		0.3414			0.0887	0.2236		0.6274	0.1		0.5019	0.7701			0.2372		0.1636	0.4507
		0.4086			0.2541	0.1904		0.4778	0.2236		0.4292	0.25			0.2462		0.1775	0.182
		0.1431			0.4525	0.025		1.7835	0.3816		0.9801	0.1061			0.2658		1.0416	0.364
		0.2245			0.1775	0.3132		0.0561	0.3482		0.4844	0.1803			0.1118		0.7817	0.1521
		0.1984			0.2314	0.4589		0.3022	0.2358		0.1775	0.1346			0.2658		0.1684	0.3579
		0.3744			0.1984	2.7688		1.2779	0.3092		0.7285	0.1601			0.1458		8.7031	0.2795
		0.0561			0.2137	0.1275		0.0561	0.0707		0.7456	0.2151			0.5551		0.2414	0.34
		0.8343			0.1636	0.261		0.6057	0.0559		0.4292	1.5768			0.34		7.4112	0.2462
		0.2541			0.3414	0.1768		0.2314	0.2136		0.3099	0.125			0.4366		0.5397	2.5619
		0.119			0.2889	0.5154		0.4292	0.0791		0.4645	1.8009			0.1904		0.4086	0.1346
		0.3549			0.1775	0.4507		0.2023	0.364		1.0416	0.3808			0.2358		0.3744	0.1118
		0.2662			0.1775	0.2151		0.3099	0.1118		0.693	0.0354			0.1346		0.3744	0.1677
		0.4645			0.2862	0.2016		0.2806	0.1275		3.1372	0.0901			0.6519		1.3574	0.6865
		0.1255			0.1122	0.2704		0.4972	0.2512		0.3549	0.1904			0.6374		0.2023	0.182
		0.3414			0.0397	0.4272		0.1775	0.1677		0.4274	0.301			1.4213		0.9049	0.261
		0.3414			0.2889	0.1803		0.4086	0.1118		0.5397	0.285			0.1458		0.7976	0.285
		0.0397			0.1775	0.2926		0.1636	0.2795		6.4089	2.2553			0.6486		0.2314	2.0839
		0.2023			0.6199	0.285		0.3199	0.1677		0.4525	0.1414			0.1346		0.4778	0.1904
		0.0397			0.1984	0.2062		0.1775	0.25		0.4292	0.467			0.4562		0.4645	0.2136
		0.1636			0.3549	0.1458		0.0887	0.1581		0.3549	0.2704			0.1953		0.3659	0.3132
		0.4795			0.4844	0.1521		0.2314	0.182		0.4086	0.6933			0.2305		0.5778	0.3717
		0.2662			0.2662	0.182		0.4292	0.1346		2.7871	0.0354			0.3021		0.4292	0.1346
		0.2862			0.3199	0.5506		0.1775	0.1803		0.2541	0.3335			0.1677		0.3022	0.255
		0.4795			0.2889	0.1677		0.4292	0.0559		0.3549	0.2795			0.564		0.1984	0.535
		0.5952			0.1775	0.1118		4.8317	0.1346		0.3744	0.0791			4.4075		0.0887	2.4271
		0.1255			0.4778	0.2236		0.4795	0.2915		0.1684	0.2475			0.7846		0.3549	0.0559
		0.4143			0.4292	0.1768		0.3414	0.1031		0.8873	0.0559			0.2704		0.3099	0.0559
		0.2806			0.5339	0.25		0.3744	0.3162		1.6845	0.1904			0.1677		0.1122	0.1768
		0.2806			0.4143	0.6973		0.1984	0.025		0.2862	0.1118			0.2151		0.0397	0.1031
		0.0794			0.3968	0.125		0.2541	0.2236		1.6197	0.1521			0.0901		1.0171	0.0791
		0.0794			0.3414	0.2475		0.8257	0.2915		2.6543	0.3816			0.0354		0.2662	0.5799
		0.1255			0.4218	0.3092		0.339	0.1346		0.4292	0.2372			0.4451		0.2137	0.2236
		0.0397			0.4143	0.1601		0.3199	0.1118		0.4795	0.0559			0.285		0.3549	0.1677
		0.4437			4.4304	0.2462		0.2137	0.9621		0.3549	0.1803			0.025		0.251	0.1118
		0.5899			0.339	0.0901		0.4645	0.1904		0.3928	0.1768			0.2704		0.7456	0.1677
		0.0397			0.3022	0.326		0.1775	0.2236		3.8996	0.2704			0.3092		1.8815	0.1118
		0.3199			0.1122	0.1118		0.954	0.1904		0.2541	0.2151			0.1346		1.2705	0.2372
		0.2414			0.4086	0.4366		0.0887	0.2358		0.7907	0.2151			0.4366		0.2889	0.1458
		0.1431			0.1255	0.1118		0.8371	0.0901		0.4086	0.1458			0.0901		0.8418	0.2574
		0.0397			0.1255	0.2016		0.1255	0.2795		0.693	0.1458			0.1953		0.3099	0.1803
		0.1775			0.1684	0.326		0.5324	0.1458		0.4525	0.3132			0.3363		0.1984	0.728
		0.2662			0.3199	0.2305		0.616	0.0791		0.2541	0.3606			0.2372		0.1255	0.1677
		0.3968			0.4292	0.1803		0.3414	0.2016		1.0348	0.5701			0.5154		0.6746	0.0707
		0.5723			0.3099	0.1414		0.5397	0.34		1.3191	0.364			0.1581		0.5019	0.1458
		0.0397			0.2889	0.3052		0.4437	0.0901		0.5723	0.1601			0.2915		0.8667	0.2016
		0.2137			0.3022	0.2136		0.2314	0.182		0.3414	0.1031			0.4316		1.159	0.1904
		0.6604			0.1775	0.1581		0.2662	0.25		0.5174	0.2358			0.2475		0.1122	0.3905
		0.3367			0.7317	0.2704		0.6274	0.1414		0.7285	0.5712			0.3202		0.3549	0.2236
		0.119			0.3199	0.1346		0.5859	0.1904		0.1984	0.1601			0.2236		0.5397	0.3354
		0.4972			0.3928	0.2016		0.2889	0.285		1.6429	0.2915					0.251	0.285
		0.3414			0.2137	0.0791		0.2137	0.2062		0.6652	0.1768					0.5324	0.275
		0.6758			0.1984	0.1275		0.3765	0.3092		1.2404	0.1677					0.5513	0.301
		0.9606			0.1122	0.05		0.0561	0.1803		0.7664	0.3691					0.3367	1.3456
		0.1684			0.4292	0.2358		0.3765	0.3092		0.4086	0.025					0.7633	0.2305
		0.4437			0.3968	0.1904		0.3593	0.1458		0.3099	0.1803					1.0241	0.285
		0.119			0.7296	0.255		0.7664	0.2136		1.1725	0.1601					0.0887	0.4854
		0.2541			0.2137	0.2926		0.3908	0.1953		0.5778	0.0791					8.1639	0.075
		0.1775			0.3744	0.1677		0.3099	0.4123		0.5219	0.3691					0.4292	0.1458
		0.6274			0.3414	0.3913		0.3414	0.4123		0.3968	0.285					0.4525	0.1601
		0.0397			0.4628	0.5154		5.3365	0.1521		1.1508	0.5154					0.2314	0.2305
		0.1122			0.2662	0.1118		0.1255	0.2305		0.1984	0.2305					0.5952	0.025
		0.4218			0.3199	0.0791		0.3765	0.0354		1.1938	0.0901					0.4437	0.34
		0.0561			0.5899	0.1346		0.1587	0.1601		3.3714	0.1346					0.2862	0.2372
		0.0397			0.2314	0.2016		0.8257	0.3021		2.4138	0.2151					0.3908	0.0901
		0.4628			0.3659	0.025		1.331	0.3579		0.6211	0.2462					0.2541	0.2704
		0.3099			0.4628	0.1601		0.4047	0.1458		0.7296	0.0354					0.3199	0.182
		0.0887			0.1431	0.3354		0.564	0.261		0.3908	0.2236					0.339	0.0354
		0.251			0.0887	0.1677		0.2541	0.4931		0.3744	0.5154					0.1431	5.6392
		0.0794			0.5682	0.3335		0.6274	0.3536		0.6274	0.1458					0.693	0.5031
		1.4895			0.4086	0.2236		0.3272	0.025		0.4795	0.125					0.5082	2.2322
		0.0887			0.8181	0.2704		3.1432	0.0901		2.2851	0.0354					0.3022	0.1458
		0.4645			0.1122	0.9451		0.1431	0.0354		0.8548	0.025					0.2245	0.3041
		0.0397			0.0397	0.1346		0.0887	0.0901		0.1984	0.1581					0.4218	0.0791
		0.9049			0.1775	0.0791		0.0397	0.1803		0.2137	0.1414					3.8962	0.5483
		0.0887			0.3099	0.34		0.2023	0.0901		0.8171	0.4257					0.5682	0.9035
		0.3414			0.3099	0.6088		0.693	0.1768		0.251	0.6731					0.2862	0.1581
		0.0887			0.3968	0.2574		1.2141	0.1677		1.3883	0.3953					0.3968	0.0559
		0.0887			0.2889	0.3162		0.2541	0.1458		0.9161	0.465					0.0887	0.1904
		0.0561			0.5397	0.2926		0.3199	0.1581		0.3968	0.1118					0.0561	0.1581
		0.0561			0.7456	0.0901		0.6211	0.3691		2.8408	0.9779					0.3199	0.25
		0.3968			0.1984	0.0559		0.2137	0.0559		0.7827	0.326					0.5019	0.025
		0.0561			1.1231	0.075		0.4795	0.5506		0.3908	0.3482					0.4525	0.182
		0.1775			0.2541	0.1346		0.5324	0.2016		0.4525	0.2795					0.1684	0.1458
		0.0397			0.0887	0.2704		0.3199	0.2926		2.2507	0.1458					0.1684	0.1118
		0.4292			0.3414	0.1904		0.3099	0.1601		0.1684	0.1581					0.1984	0.4191
		0.1984			0.4844	0.2136		0.2137	0.0901		0.2862	0.4138					0.1255	0.6933
		0.6211			0.3659	0.1904		0.3272	0.0791		0.5082	0.5483					0.0887	0.2151
		1.4181			0.0397	0.2926		1.4428	0.261		0.2862	0.1346					0.4525	0.2305
		0.1775			0.3099	0.34		0.3022	0.742		0.3099	0.1904					0.7296	0.2016
		0.5294			0.0561	0.0354		0.1984	0.0354		0.8873	0.2462					0.6781	0.4596
		0.8873			0.3549	0.0559		0.4292	0.0707		0.2541	1.0503					1.2779	0.1118
		0.3744			0.251	0.1581		1.1453	0.2136		1.3544	0.25					0.4844	0.182
		0.3414			0.2137	0.182		1.1569	0.2926		0.2806	0.4589					1.5001	0.125
		0.119			0.3765	0.0707		0.3988	0.1904		1.137	0.255					5.0408	0.5031
		0.4218			0.5952	0.182		0.7529	0.301		0.4645	0.0354					4.1636	0.2136
		0.0397			0.0887	0.1581		0.2137	0.2062		0.1775	0.1118					1.1838	0.1521
		0.3099			0.3022	0.1904		0.2889	0.2062		1.86	0.1601					0.9264	0.0354
		0.4143			0.0561	0.3816		0.1984	0.2305		0.1255	0.0559					0.3199	0.1581
		0.3659			0.0397	0.3553		0.6411	0.125		0.0887	0.2016					3.2723	0.8246
		0.4795			0.5952	0.2462		0.0887	0.2372		0.3659	0.3579					0.2541	0.59
		0.0561			0.7317	0.255		0.1255	0.1581		0.2862	0.0707					0.1255	0.0791
		0.119			0.0561	0.2016		0.1775	0.1803		0.1431	0.6325					0.0887	1.782
		0.1255			0.5174	0.3021		0.3765	0.261		0.7154	0.3953					0.2541	1.8656
		0.1587			0.3968	0.1677		0.3199	0.125		0.9255	0.3881					0.1775	0.1601
		0.1775			0.4778	0.1581		0.4143	0.326		0.2245	0.4809					0.4086	0.1581
		0.2414			0.2541	0.2358		0.251	0.1346		1.4768	0.5858					0.2314	0.25
		0.1122			0.1636	0.1346		0.0397	0.2062		0.2541	0.0901					0.6274	0.3953
		0.2314			0.0794	0.3202		0.4908	0.1904		0.3968	0.1677					0.3908	0.3041
		0.251			0.1431	0.3482		0.3659	0.1768		0.2662	0.2372					0.2245	0.631
		0.1636			0.3659	0.2372		0.5723	0.3579		0.4795	0.6486					0.2541	0.3021
		0.339			0.0561	0.2016		0.3414	0.1275		0.3744	0.3162					0.1775	0.1601
		0.1636			0.2541	0.2305		0.4086	0.3783		3.113	0.5755					0.5513	1.6319
		0.1431			0.1684	0.1953		0.3765	0.1458		0.5723	0.0354					0.1255	0.2358
		0.0397			0.0561	0.0559		0.3593	0.1581		0.3414	0.1803					0.2662	0.2151
		0.4844			0.0887	0.34		0.9663	0.1414		0.4292	0.3288					0.2314	0.25
		0.3968			0.2862	0.1581		0.5778	0.1118		0.4292	0.0791					0.1255	1.009
		0.2778			0.1775	0.025		0.5397	0.4123		0.5294	0.0901					1.0348	0.2062
		0.0397			0.2137	0.301		0.251	1.188		0.2806	0.1803					0.3549	0.05
		0.1587			0.2414	0.2016		0.1122	0.1346		0.3414	0.2574					0.251	0.1601
		0.0561			1.4688	0.4039		0.3414	0.0707		0.3022	0.3913					0.5899	0.2574
		0.1587			0.1431	0.0791		0.5513	0.1		0.2137	0.2704					0.3908	0.2658
		0.4908			0.5859	0.3482		0.2862	0.1031		1.8271	0.1061					0.8918	0.4776
		0.7487			0.2314	0.0707		0.9049	0.2372		5.3859	0.1904					3.225	0.465
		0.1775			0.1775	0.1803		0.2314	0.1275		0.4218	0.0707					0.2137	0.2462
		0.4086			0.1255	0.2693		3.7838	0.1803		2.505	0.6865					0.0561	0.0559
		0.0794			0.1984	0.2136		0.1122	0.0901		0.2314	0.3953					0.1255	0.025
		0.5899			0.646	0.3132		0.4437	0.182		0.4218	0.4301					0.0397	0.7433
		0.3414			0.9655	0.1346		0.3908	0.3021		0.8918	0.1601					0.1431	1.0934
		0.5513			0.2662	0.1118		0.1775	0.1346		0.4086	0.1677					0.4274	0.7302
		0.119			0.1984	0.1458		0.0561	0.1677		0.3549	0.7004					0.7623	2.0502
		0.1255			0.6942	0.1768		0.3765	0.3092		0.3199	0.2574					0.2314	0.2795
		0.3414			0.2541	0.785		0.4437	0.0354		0.2314	0.2658					5.4018	0.2475
		0.3414			0.1122	0.255		0.2862	0.1118		0.3414	0.3579					0.5174	0.0901
		0.2889			0.3199	0.1601		0.2314	0.1601		0.2806	0.1346					0.6604	0.2704
		0.7154			0.1775	0.2305		0.4628	0.2704		0.4292	0.2462					0.616	0.1601
		0.2889			0.3968	0.5297		0.2662	0.182		0.3549	1.0201					0.0887	0.2305
		0.119			1.6615	0.364		0.6827	0.0901		0.5294	0.364					0.3659	0.2264
		0.0794			0.0561	0.261		0.4628	0.1275		0.3099	0.465					0.1775	0.2236
		0.1122			0.4292	0.2136		0.1984	0.1601		1.6192	0.7906					0.2662	0.2136
		0.449			0.2541	0.2574		0.2023	0.1458		0.3199	0.2305					0.4525	0.326
		0.339			0.3414	0.1458		0.2889	0.261		0.5682	1.0198					0.8035	0.0707
		0.3659			0.3099	0.1521		0.4645	0.2236		0.1984	0.6185					1.6615	0.34
		0.4086			0.0561	0.1803		1.9196	0.182		0.2541	0.3553					0.1984	0.326
		0.5527			0.1636	0.1581		0.5082	0.05		0.1431	0.7106					0.9049	0.2151
		0.3659			0.0397	0.2795		0.3199	0.3824		0.4645	0.619					0.5159	0.4257
		0.0397			0.1255	0.3335		0.1431	0.0791		0.2541	0.125					0.5174	0.2151
		0.0561			0.2137	0.182		0.1431	0.465		0.3549	0.9397					1.2956	0.25
		0.2414			0.6057	0.2795		0.2137	0.1118		1.1798	0.326					0.2889	0.0791
		0.4143			0.2137	0.4451		0.3022	0.2016		1.0202	0.4472					0.251	0.1768
		0.8409			0.7381	0.0901		0.2862	0.1521		0.3414	0.2016					0.2541	0.255
		0.0561			0.4844	0.125		1.4091	0.1803		0.4437	0.7058					0.2862	0.025
		0.0561			0.2662	0.0559		0.7986	0.0559		2.9994	0.2795					0.1775	0.0791
		0.5082			0.1122	1.1451		0.2023	0.285		0.4143	0.0354					0.3272	0.0791
		0.0887			0.4218	0.1677		0.3765	0.467		0.4143	0.1346					0.1431	0.255
		0.3414			0.3022	0.2062		0.0397	0.1458		0.3099	0.2358					0.3199	0.5
		0.8811			0.251	0.1346		0.3908	0.1904		0.3414	0.1458					0.8035	0.0707
		0.3367			0.339	0.0559		0.3908	0.1677		0.5899	0.1803					0.2862	0.1118
		0.4645			0.3928	0.2574		0.3968	0.0559		0.3199	0.3606					0.1255	4.3059
		0.2862			0.8257	0.7289		0.8409	0.1061		0.2541	0.0559					0.3022	0.5483
		0.0887			0.4525	0.2016		0.1684	0.1953		1.3706	0.3132					0.4972	0.1677
		0.3022			0.3549	0.1581		0.1122	0.1118		0.3744	0.2305					0.2889	0.0559
		0.0794			0.7907	0.1031		0.8418	0.3092		0.7529	0.2305					1.3544	0.6562
		0.0397			1.0476	0.3335		0.4143	0.25		0.3908	0.0901					0.7065	0.1953
		0.3199			0.5339	1.1927		0.2806	0.0901		0.7285	0.1677					1.2308	0.8404
		0.7317			0.2662	0.0901		0.6545	0.3335		0.2541	0.2462					0.3908	0.1118
		0.449			0.4292	0.025		0.5082	0.25		0.3414	0.1803					0.3744	0.5483
		0.3744			0.2889	0.2236		0.3272	0.182		0.2862	0.125					0.4292	0.2264
		0.5324			0.3199	0.0901		0.3908	0.182		0.4645	0.2926					0.0887	0.0559
		0.1431			0.1431	0.2574		0.4844	0.325		0.7705	0.965					0.4828	0.3021
		0.4218			0.4778	0.1601		0.1636	0.1275		0.3968	0.4472					0.6274	0.1061
		0.3022			0.2862	0.5701		0.4274	0.0559		0.4972	0.2704					0.5778	0.1118
		0.0887			0.2662	0.3473		0.3199	0.4161		0.3908	0.1118					0.3908	0.2151
		0.0397			0.1775	0.3905		0.5339	0.2062		6.3359	0.4912					0.2137	0.285
		0.2662			0.3659	0.0354		0.8483	0.2704		3.7117	0.0354					0.5082	0.2372
		0.2541			0.2862	0.34		0.5019	0.3354		0.2662	0.182					0.3549	0.3288
		0.2314			0.2314	0.1458		0.5397	0.1346		2.2012	0.0791					0.2314	0.3717
		0.2541			0.2541	0.1275		0.4437	0.2136		0.6604	0.125					0.5174	0.4451
		0.2414			0.1984	0.1803		0.2314	0.125		1.5557	0.3905					0.3908	5.2202
		0.6545			0.0887	0.1581		0.4525	0.0354		0.7317	0.4596					0.339	0.1803
		0.2245			0.3099	0.2121		0.5082	0.2693		0.3414	0.3162					0.5174	0.1953
		0.0887			0.4525	0.0559		0.1636	0.1458		1.5724	0.4507					0.6604	0.1601
		0.5952			0.1775	0.3482		0.3022	0.0559		0.7623	0.2915					0.1431	0.2926
		0.2414			0.5859	0.3606		0.3744	0.2305		0.1984	0.1275					1.0831	1.8524
		0.2137			0.3744	0.1581		0.3659	0.2795		1.6952	0.255					0.6274	0.2795
		0.2023			0.5952	0.1803		0.2541	0.285		0.4274	2.1309					0.1984	0.3482
		0.1431			0.1775	0.3162		0.4143	0.4809		0.4778	0.1458					0.4628	2.8779
		0.3968			0.2137	0.1581		0.2889	0.1458		0.4437	2.4824					0.1775	0.1904
		0.1122			0.0887	0.1		0.2541	0.285		0.6604	0.1458					1.9114	0.1953
		0.4525			0.2806	0.2704		0.1255	0.0354		4.9112	0.9059					0.3744	0.261
		0.119			0.3968	0.2236		0.3099	0.1803		0.2245	0.2016					0.2889	0.1677
		0.5952			0.1122	0.1904		0.5397	0.2151		0.3549	0.2016					0.2862	0.0354
		0.3659			0.3099	0.025		0.0887	0.2795		0.3765	0.9779					0.1775	0.2372
		0.4292			0.3968	0.2704		1.1175	0.025		0.4086	0.3691					0.1775	0.1031
		0.2137			0.4292	0.1953		0.8703	0.1768		1.1535	0.0901					1.7613	0.443
		0.2862			0.2245	0.1346		0.0397	0.2704		1.9249	0.5154					0.3765	0.2062
		0.2541			0.2137	0.325		0.9298	0.025		0.5952	0.1953					0.7907	0.1031
		0.7633			0.3022	0.4589		0.2245	0.5202		0.5324	0.4161					0.1122	0.546
		0.0794			0.1431	0.2462		0.3659	0.3816		0.3414	1.063					0.2314	0.1061
		0.0397			0.3968	0.2136		0.8712	0.2236		0.4292	0.1904					0.339	0.3021
		0.3099			0.2314	0.1031		0.4218	0.2136		0.2862	0.2915					0.9606	0.2062
		0.2662			0.0887	0.0354		0.4844	0.325		0.1984	0.4962					0.3968	0.1803
		1.6657			0.3968	0.125		0.934	0.2264		0.2862	0.255					0.6211	0.1346
		0.2137			0.3744	0.261		0.3414	0.1346		0.3908	0.2062					0.2137	0.1458
		0.5294			0.3765	0.2926		0.3022	0.1601		0.2314	0.1601					0.4274	0.0559
		0.3549			0.0887	0.2926		0.0397	0.0559		1.0896	0.301					0.3099	0.2795
		0.4292			0.4525	0.1458		0.3968	0.41		0.3414	0.2016					0.3022	0.0707
		0.0561			0.3968	0.1414		0.1122	0.1118		0.6827	0.1346					0.1775	0.2016
		0.4628			0.1255	0.1031		0.5019	0.285		1.6362	0.1118					0.1984	1.1424
		0.4778			0.1255	0.1031		0.3765	0.1118		1.1569	0.5397					0.3022	0.261
		0.1636			0.564	0.3092		0.2137	0.34		0.2541	0.0354					0.1255	0.0354
		0.0561			0.2137	0.3092		0.7317	0.1677		0.8918	0.025					1.994	0.0559
		0.0561			0.1684	0.2795		0.923	0.3606		0.3659	0.1118					0.2862	0.125
		0.2662			0.0397	0.6576		1.6747	0.1346		0.9289	0.1581					0.6274	0.625
		0.3659			0.2314	0.2136		0.5019	0.3953		0.2541	0.1803					1.3215	3.7102
		0.2023			0.4844	0.3482		0.2314	0.3953		0.2862	0.3606					0.3272	0.2926
		0.3199			0.1984	0.0707		0.3659	0.1275		0.3414	0.1581					0.3367	0.2062
		0.5899			0.3549	0.1118		0.3549	0.2574		0.5397	0.3579					2.6266	0.4039
		0.3022			0.5174	0.182		0.4143	0.182		0.616	0.2151					1.8293	0.1521
		0.7937			0.0397	0.3783		0.4828	0.1677		0.4274	0.1118					0.339	0.2236
		0.0794			0.5174	0.2305		0.3272	0.1953		2.5223	0.2358					0.3022	0.2151
		0.2137			0.3022	0.25		1.1678	0.1601		1.8409	0.2574					0.3549	0.4451
		0.4844			0.1431	0.6329		0.7154	0.2372		1.3883	0.1118					0.3744	1.2522
		0.0397			0.3199	0.4161		0.3099	0.4161		0.7487	0.4981					0.2137	0.1346
		0.0794			0.2862	0.2372		0.1636	0.2915		0.3908	0.1458					0.4086	0.1031
		0.3199			0.1431	0.3816		0.1775	0.325		0.3549	0.0901					0.2862	0.5618
		0.3414			0.2314	0.325		0.0887	0.182		1.0685	0.125					4.9388	0.1118
		0.0887			0.2314	0.1458		0.5019	0.3132		0.6057	0.4507					0.5159	0.1118
		0.5723			0.2314	0.1		0.1431	0.1458		0.7154	0.2462					0.2541	0.0791
		0.0397			0.0397	0.2462		0.4525	0.3553		1.0117	0.1601					0.564	0.0901
		0.2314			0.3659	0.2151		0.0561	0.326		1.1224	0.25					0.1775	0.2372
		0.3744			0.1431	0.3092		0.2023	0.3881		0.0887	0.1581					0.339	0.2372
		0.119			0.2862	0.125		0.9688	0.1677		0.2314	0.1061					0.0887	0.1414
		0.1587			0.2137	0.781		0.6274	0.41		1.1556	0.326					0.1984	0.1031
		0.0397			0.5723	0.1581		0.2662	0.1521		5.2461	0.4451					1.7192	0.3052
		0.4086			0.2862	0.2136		0.3022	0.25		0.3659	0.301					0.3744	0.1458
		0.2023			0.0561	0.0901		0.7937	0.2704		1.6347	0.625					0.339	0.2151
		0.2862			0.1122	0.285		0.7021	0.2795		1.8098	0.8139					0.4645	0.0354
		0.5682			0.3414	0.1275		0.6411	0.3881		1.639	0.0791					0.4143	0.0559
		0.2381			0.3414	0.125		0.0887	0.182		0.2862	1.0753					0.7705	0.5483
		0.1636			0.3414	0.255		0.1636	0.2016		0.7381	0.5942					0.1431	0.2704
		0.3908			0.0887	0.1677		0.934	0.2795		2.5129	0.1904					0.9801	0.25
		0.4292			0.0561	0.255		0.4292	0.05		0.3099	0.2926					0.2314	0.1458
		0.5082			0.4292	0.1904		0.0561	0.1581		0.3099	0.25					0.5682	0.285
		0.3968			0.2314	0.559		0.3199	0.0707		0.3099	0.3808					0.2662	0.1031
		0.0887			0.564	0.1118		0.1431	0.2016		0.7705	0.1601					0.2889	0.461
		0.2862			0.4218	0.1677		0.1431	0.0901		0.2806	0.3553					0.4908	0.2151
		0.6057			0.2662	0.2016		0.3765	0.0354		0.9761	0.1904					1.0896	0.3162
		0.2541			0.2023	0.3092		0.2314	0.025		0.5723	0.4697					0.2662	0.2305
		0.0397			0.5339	0.2305		0.1431	0.1677		0.2862	0.1346					0.1255	1.0404
		0.0561			0.5339	0.1458		0.3022	0.0354		1.6313	0.3606					0.6652	0.2151
		0.0561			0.3549	0.375		0.1636	0.2462		0.4525	0.7198					0.1431	0.1904
		0.0794			0.2862	0.2236		0.4525	0.2926		2.1244	0.285					1.2308	0.3953
		0.119			0.1431	0.261		0.0561	0.3482		0.3549	0.3132					0.2862	0.2264
		0.1431			0.2862	0.1346		0.3744	0.1581		0.2137	0.125					0.4086	0.7566
		0.119			0.8171	0.1458		0.4628	1.0398		2.3139	0.5154					0.2314	0.5202
		0.3099			0.3199	0.1521		0.7154	0.0559		0.5174	0.3579					0.3968	0.9192
		0.3928			0.5513	0.1677		1.0918	0.1346		1.6192	0.2795					0.0561	0.2693
		1.1175			0.3659	0.0354		3.3338	0.2926		1.1535	0.2016					0.7065	0.9031
		0.1431			0.4292	0.0791		1.3758	0.1061		0.2314	0.3905					0.0561	0.1904
		0.8035			0.3414	0.1601		0.1984	0.2151		0.5219	0.1581					5.1645	0.2151
		0.7633			0.2314	0.2151		0.1431	0.0559		1.2089	0.465					0.2314	0.6403
		0.2541			0.5174	0.2151		0.5513	0.2136		0.2314	0.3691					0.8739	0.461
		0.0887			0.3659	0.125		0.4047	0.1118		1.2779	0.0901					3.7713	0.182
		0.2137			0.1636	0.075		0.2862	0.3162		0.8171	0.1458					0.1122	0.2151
		0.2662			0.3414	0.0354		0.4628	0.1904		0.1122	0.1061					0.4795	0.2236
		0.1587			0.1636	0.1275		0.1636	0.7289		0.1775	0.0901					0.9289	0.2693
		0.4437			0.2862	0.2151		0.0397	0.0707		0.3199	0.4161					2.1476	0.1521
		0.3272			0.3099	0.2926		0.1984	0.2151		4.2741	0.0901					0.3022	0.2062
		0.1636			0.2314	0.2704		0.3744	0.1601		3.0741	0.2358					0.7285	0.2062
		0.5159			0.1984	0.1803		0.3549	0.2926		3.2423	0.425					0.3549	0.1953
		0.0397			0.2314	0.1953		0.4628	0.0354		1.0896	0.326					1.8361	0.1677
		0.0794			0.6274	0.2926		1.1535	0.1904		0.4645	0.0707					1.1798	0.2151
		0.3022			0.2414	0.2704		0.8492	0.0559		0.9801	0.2151					0.607	0.0354
		0.0887			0.5051	0.285		0.5513	0.0791		0.5527	0.0791					0.3968	1.8337
		0.5339			0.3908	0.443		0.2862	0.1118		0.1984	0.1768					0.2662	2.1145
		0.6508			0.3099	0.5062		0.2314	0.0901		0.4645	0.0901					0.9204	1.2582
		0.0887			0.1775	0.0791		0.564	0.261		0.6746	0.1458					2.2116	0.1458
		0.2137			0.4844	0.1118		0.1984	0.1458		0.2137	0.1346					0.2662	0.2305
		0.1431			0.3022	0.1601		0.1775	0.1118		0.7827	0.2236					4.8641	0.2151
		0.5778			0.3928	0.2512		0.3549	0.1118		0.3414	0.3691					0.0887	0.1346
		0.3659			0.4437	0.1275		0.4143	0.2305		0.5682	0.2236					0.2137	0.125
		0.0397			0.339	0.3021		0.4795	0.1346		0.8873	0.2693					0.1984	0.2372
		0.251			0.2314	0.3052		0.9655	0.3905		0.3744	0.0354					0.6411	0.1031
		0.4292			0.3199	0.2358		0.2414	0.1953		0.4292	0.9763					0.3968	0.1346
		0.2662			0.3968	0.3824		0.0561	0.1521		2.565	0.5154					0.251	0.125
		0.0397			0.0887	0.2704		0.1984	0.2062		2.2367	0.3473					1.2461	0.1346
		0.3099			0.2662	0.1458		0.5952	0.1677		0.5527	0.0354					0.4218	0.1031
		0.3744			0.9407	0.182		0.5174	0.125		0.4844	0.0354					0.2806	0.2305
		0.3659			0.3968	0.1953		0.8035	0.182		0.1431	0.3052					0.339	1.2352
		0.2889			0.3968	0.2693		0.6569	0.3052		0.1775	0.1904					0.1775	0.375
		0.0887			0.3199	0.2121		0.5397	0.1581		0.1775	0.285					2.6013	0.1458
		0.4628			0.5612	0.1677		0.1775	0.3052		0.4143	0.1953					0.5778	0.8078
		0.3744			0.7317	0.025		0.3659	0.1031		0.7241	0.25					0.2245	0.2926
		0.3414			0.3414	0.1458		0.4086	0.2693		0.2314	0.2574					0.2862	0.1904
		0.6569			0.4218	0.0354		0.4778	0.325		0.1775	0.1601					0.0561	0.0559
		0.3968			0.3659	0.3354		0.3744	0.4507		0.9298	0.326					0.3744	0.125
		0.0561			0.2314	0.2926		0.8181	0.2795		0.8585	0.3553					0.251	0.0901
		0.2414			0.3414	0.1346		0.2314	0.1346		1.2404	0.1601					0.2137	0.2136
		0.5174			0.1122	0.2016		0.1636	0.1904		0.1431	0.0354					0.4844	0.285
		0.4047			0.4292	0.261		0.2889	0.3553		0.5397	0.3335					0.1431	0.025
		0.0561			0.449	0.2016		0.7154	0.3482		0.4292	0.0707					0.1431	0.0707
		0.1431			0.2314	0.2016		0.607	0.1677		1.6051	0.2704					1.5873	3.7351
		0.4437			0.3744	0.1904		0.4086	0.2704		0.3549	0.5154					0.0397	0.3691
		0.2023			0.1775	0.1031		0.3199	0.2926		0.3199	0.2136					0.5159	0.3132
		0.2662			0.2541	0.6103		0.7241	0.285		0.8257	0.1458					0.8409	0.0354
		0.2023			2.1355	0.2136		0.7456	0.1601		10.1327	0.326					0.5682	0.1458
		0.2137			0.2314	0.2305		0.1775	0.1346		3.1857	0.0901					3.4458	0.1118
		0.1775			0.2862	0.1904		0.251	0.0707		0.6942	0.3052					0.0397	0.1458
		0.1984			0.449	0.5154		0.4525	0.0901		0.251	0.0354					0.3549	0.025
		0.5174			0.3928	0.326		0.0397	0.0354		0.5324	0.1275					0.339	0.0901
		0.0397			0.3968	0.2151		0.4383	0.3132		0.6399	0.125					0.3908	0.1803
		0.5082			0.5339	0.325		0.2137	0.2136		0.2541	0.1677					0.4086	0.3717
		0.119			0.2023	0.1346		0.3414	0.0901		0.2137	0.1904					0.2137	0.3092
		0.0397			0.2137	0.1118		0.3988	0.0791		0.1255	0.025					1.6313	0.0901
		0.4908			0.2137	0.2358		0.1636	0.1677		0.3659	0.5858					0.1122	0.375
		0.0561			0.1684	0.3913		0.1775	0.3473		0.3099	0.1118					0.852	0.2795
		0.2541			0.3549	0.285		0.2662	0.1904		0.6545	0.3052					0.4047	1.6994
		0.1587			0.2541	0.3052		0.1636	0.1677		0.5397	0.2926					0.1255	0.0707
		0.0561			0.2862	0.3335		0.3099	0.2372		0.4437	0.3092					1.1294	0.1031
		0.1775			0.1122	0.125		0.2023	0.1031		0.6411	0.5062					0.1431	0.2151
		0.2541			0.5339	0.2151		0.1775	0.0559		0.0397	0.4191					1.0896	0.2372
		0.3099			0.3744	0.0901		0.9432	0.0559		0.7456	0.4507					0.4972	0.0791
		0.5159			0.1775	0.1677		0.3968	0.1458		0.4908	0.1061					0.4292	0.2926
		0.2314			0.4778	0.1275		0.4525	0.1031		0.1255	0.1346					0.0887	0.3041
[truncated: 3,499 more rows]

## Sheet: Fig.3
Figure 3
	3 e
		7 day					3 day					1 day					8 h					6 h					4 h					2 h
		Abeta		Abeta + 0.5 mM PrP			Abeta		Abeta + 0.5 mM PrP			Abeta		Abeta + 0.5 mM PrP			Abeta		Abeta + 0.5 mM PrP			Abeta		Abeta + 0.5 mM PrP			Abeta		Abeta + 0.5 mM PrP			Abeta		Abeta + 0.5 mM PrP
		short (mm)	long (mm)	short (mm)	long (mm)		short (mm)	long (mm)	short (mm)	long (mm)		short (mm)	long (mm)	short (mm)	long (mm)		short (mm)	long (mm)	short (mm)	long (mm)		short (mm)	long (mm)	short (mm)	long (mm)		short (mm)	long (mm)	short (mm)	long (mm)		short (mm)	long (mm)	short (mm)	long (mm)
		0.873	5.925	1.326	0		0.395	2.274	0.41	0		0.354	1.773	0.489	0		0	2.405	0.25	0		0.361	1.749	0.284	0		0	0.414	0.22	0		0	0.978	0.1736	0
		0.761	3.412	1.051	0		0.348	3.087	0.301	0		0.224	2.29	0.326	0		0	4	0.214	0		0.165	0.58	0.135	0		0	0.369	0.172	0		0	0.465	0.0763	0
		1.167	5.023	0.975	0.25		0	1.012	0.779	0		0.302	0.849	0.23	0		0	0.604	0.291	0		0.112	0.4	0.173	0		0	0.186	0.198	0		0	0.422	0.0783	0
		0.527	2.594	0.677	0		0.904	4.546	0.32	0		0.336	0.606	0.202	0		0.426	0.918	0.325	0		0.353	1.027	0.18	0		0	0.588	0.2	0		0	0.267	0.1141	0
		0.766	5.23	0.552	0		0.995	2.19	0.546	0		0.467	2.165	0.354	0		0	4	0.202	0		0.407	1.533	0.28	0		0.28	0.395	0.235	0		0	0.306	0.1535	0
		0	3.524	1.262	0.23		0.202	4.263	0.236	0		0.756	2.912	0.58	0		0	1.742	0.285	0		0.32	0.424	0.283	0		0.175	0.485	0.18	0		0.318	2.68	0.264	0
		1.202	2.324	1.301	0		0.141	6.853	0.237	0		0.28	2.157	0.302	0		0	1.267	0.275	0		0	0.593	0.177	0		0.316	0.59	0.154	0		0.389	0.44	0.25	0
		0	1.43	0.671	0.276		0.627	3.513	0.25	0		0.602	1.246	0.274	0		0	1.517	0.324	0.28		0	1.259	0.251	0		0.25	0.333	0.136	0		0.143	0.261	0.115	0
		0.777	2.468	0.691	0.237		0	0.677	0.301	0		0.785	1.448	0.285	0		0.225	0.43	0.3	0		0	0.281	0.27	0		0.228	1.256	0.151	0		0	0.236	0.141	0
		0.354	2.328	1.037	0.192		0	4.717	0.506	0		0.329	1.282	0.224	0		0.304	3	0.18	0		0	0.395	0.278	0		0.168	0.539	0.18	0		0	0.236	0.17	0
		0.551	1.997	0.856	0.165		0.266	2.494	0.608	0		0.412	1.315	0.426	0		0.728	2.377	0.381	0		0	0.992	0.16	0		0	1.702	0.148	0		0	0.18	0.1	0
		0	0.947				0.888	2.479	0.414	0.302		0.755	2.316	0.451	0.249		0.437	1.355	0.226	0		0	0.647	0.245	0		0	0.756				0.239	0.347	0.15	0
		0	2.856				0.215	1.15	0.382	0.492		0.931	2.729	0.195	0.125		0	1.816	0.232	0		0	1.202	0.292	0		0	0.373				0.075	0.12
		0	3.289				0.171	0.939	0.403	0.18		0.876	2.615	0.152	0.17		0	1.36	0.6	0		0	2.239	0.192	0		0.25	2.03				0.117	0.277
		0	1.868				0.485	5.631	0.303	0.266		0.496	1.512	0.567	0.266		0.606	3	0.34	0		0	0.95	0.169	0		0.354	0.98				0	0.426
		1.3	3				1.083	3.317	0.28	0.202		0.621	1.955	0.247	0.15		0.358	1.998	0.311	0		0.25	0.581	0.202	0		0.357	0.81				0.098	0.224
		0.2	2.6				0.251	0.846	0.202	0		0.437	1.211	0.28	0.168				0.301	0		0.23	0.395	0.224	0		0.413	0.849				0.175	0.451
		0.16	1.4				0	0.566	1.527	0		0.873	2.9	0.864	0.255				0.275			0.301	0.47	0.177	0		0	1.046				0.188	0.23
		0.16	2.1				0.472	1.861	0.48	0		0.256	0.995	0.224	0.255							0.328	0.731	0.202	0		0	0.656				0.132	1.324
		0.2	1.9				0.971	2.868	0.351	0		0.805	1.847	0.19	0.202							0.174	0.832				0	1.387
		0.2	1.5				0.257	0.973	0.775	0		0.35	1.527	0.135	0.146							0.206	0.551				0	0.819
		0.559	3.287				0.38	2.038	0.501	0		0.335	1.524	0.261	0							0.141	0.868				0.422	0.873
		0.246	0.854				0.112	1.247	0.584	0.146		0.23	1.352	0.158	0							0.214	0.478				0.255	0.437
		0	3.7				0.4	4.619	0.25	0.182		0.608	1.503	0.301	0							0.146	0.911				0.3	0.422
		1.11	1.85				0.603	2.052	0.326	0.152		0.425	1.193	0.27	0							0.419	0.461				0.288	0.51
		0.4	1.4				0.27	3.986	0.681	0.23		0.261	0.827	0.285	0							0.318	1.154				0.338	0.743
		0.2	1.4				0.337	1.531	0.301	0.23		0.57	1.401	0.302	0							0.146	0.92				0.18	1.652
		0.4	2.1				0.255	1.668	1.171	0		0.195	1.577	0.691	0							0.185	1.666				0.084	0.469
		1.185	2.253				0	4.046	1.034	0		0.175	1.417	0.372	0							0.478	1.211				0.555	1.231
		0.453	4.265				0	0.884	0.237	0.214		0.146	1.466	0.34	0							0	0.888				0.378	1.053
		0.428	2.178				0	1.368	0.34	0.246		0.877	1.653	0.168	0							0	0.442				0.275	0.825
		0.416	2.674				0.663	1.457	0.182	0.141		0.679	2.152	0.57	0							0	0.865				0.247	0.68
		0.43	1.569				0.875	1.58	0.214	0.202		0.354	1.193	0.388	0							0	0.77				0.215	0.894
		0.25	1.393				0.215	0.87	0.488	0		0.226	2.576	0.301	0							0	0.538				0	0.506
		0.358	0.874				0	1.3	0.304	0		0.152	1.227	0.459	0							0	0.758				0	0.459
		0.45	1.658				0	1.251	0.639	0		0.302	0.891	0.389	0							0	0.537				0	0.372
							0.207	0.924	0.355	0		0.467	1.425	0.347	0							0	0.791				0	0.442
							0	1.237	0.43	0		0.364	1.412	0.382	0							0	0.46				0	1.245
							0.18	2.983	0.364	0		0.29	1.405	0.375	0							0	0.602				0	0.355
							0.225	4.735	1.377	0		0.247	2.11	0.325	0							0	0.729				0	1.2
							0.05	4.091	0.559	0		0.293	0.876	0.4	0							0	0.46				0	0.846
							0.301	1.605	0.661	0		0.05	1.415	0.309	0							0	1.262				0	0.76
							0.202	7.653	0.309	0		0.301	3.036	0.4	0							0	0.866				0	0.807
							0.292	1.856	0.326	0		0.43	1.236	0.261	0							0.403	0.939				0	0.814
							0	2.031	0.397	0		0.313	1.855	0.34	0							0.285	0.633				0	0.743
							0	1.225	0.266	0		0.27	1.892	0.28	0							0.301	0.756				0	0.66
									0.979	0		0.725	1.76	0.461	0							0.584	1.81				0.236	0.707
									0.32	0		0.236	0.878	0.485	0							0.168	0.551				0.211	0.788
									0.321	0		0.347	4.922	0.369	0							0.226	0.785				0.255	1.476
									0.355	0		0.395	3.048	0.442	0.25							0.212	1.825
									0.518	0		0.515	1.061	0.403	0.255							0.25	0.852
									0.275	0.261		0.214	1.104	0.226	0.135							0.25	0.437
									0.355	0.236		0.615	1.115	0.452	0.285							0.666	1.253
									0.28	0.23		0.175	1.713	0.34	0.215							0.335	0.708
									0.325	0.19		0.437	3.628	0.475	0.351							0.313	0.719
									0.215	0.382		0.358	1.424	0.247	0.247							0	0.754
									0.752	0.2		0.395	1.35	0.23	0.205							0	0.577
									0.426	0.28		0.403	2.065	0.195	0.285							0	0.986
									0.584	0.325		0.202	1.191	0.48	0.106							0	0.395
									0.335	0.257		0.395	1.524	0.28	0.32							0.19	0.957
												0.285	1.905	0.224	0.181							0.437	0.811
												0.66	1.14									0.41	0.985
												0.602	1.176									0.414	1.263
												0.19	1.882									0.506	1.231
												0.549	0.922									0.329	0.87
												0.425	1.985									0.224	0.485
												0.18	1.88									0.225	0.602
												0.382	1.201									0.23	1.792
												0.862	3.202									0.615	1.323
												0.869	1.306									0.537	0.735
												0.236	2.934									0	1.118
												0.787	3.432									0	1.026
												0.251	4.651									0	0.58
												0.576	2.482									0	0.577
												0.236	2.935									0	0.679
												0.775	5.9									0	0.849
												0	0.947
												0	1.36
												0	1.088
												0	1.246
												0	1.606
												0	0.867
												0	1.543
												0	1.885
												0	1.739
												0	3.684
												0	0.615
												0	1.642
												0	1.35
												0	1.231
												0	2.027
												0	1.095
												0	0.863
												0	2.737
												0	1.392
												0	1.264
												0	0.66
												0	1.03
												0	1.499
												0	1.347
												0	2.045
												0	1.436
												0	1.352
												0	0.873
												0	1.208
												0	7.69
												0	2.542
												0	2.579
												1.02	7.08
												0.292	2.206
												0.832	2.221
												0	3.8
												2.4	7.9
												0	4.723
												0	5.689
												0	6.465
												0.532	4.693
												0.727	5.595

## Sheet: Fig.4
Figure 4
	4 b
	Abeta +0.1 uM PrP	Abeta +0.5 uM PrP	Abeta +1 uM PrP
	0.5 ± 0.04	0.7 ± 0.02	0.75 ± 0.03
	4 c
		Abeta + 0.1 mM PrP		Abeta +0.5 mM PrP		Abeta +1 mM PrP		Random
	random shift radius (mm)	Colocalization (arb.units)	SE	Colocalization (arb.units)	SE	Colocalization (arb.units)	SE	Colocalization(arb.units)	SE
	0	0.5274		0.7557	0	0.726	0	0.064	0
	0.12	0.531	0	0.7557	0	0.7256	0.0009	0.0614	0.001
	0.24	0.5112	0.0013	0.715	0.0009	0.7184	0.0016	0.0624	0.0009
	0.36	0.4507	0.0013	0.5985	0	0.6572	0.0069	0.0593	0.0039
	0.48	0.3653	0.0059	0.4749	0.0016	0.5592	0.0061	0.0572	0.0023
	0.6	0.3247	0.0116	0.4167	0	0.4629	0.0081	0.0572	0.0036
	0.72	0.2978	0.0072	0.3556	0.0069	0.4022	0.0099	0.0629	0.0037
	0.84	0.2658	0.0018	0.3026	0	0.35	0.0099	0.0614	0.0053
	0.96	0.2586	0.0033	0.277	0.0061	0.3104	0.0043	0.0572	0.0041
	1.08	0.2332	0.0056	0.2637	0	0.2928	0.0023	0.053	0.0018
	1.2	0.2434	0.0107	0.2367	0.0081	0.2722	0.0029	0.0608	0.0074
	1.32	0.2241	0.0128	0.2263	0	0.2645	0.0023	0.0629	0.0019
	1.44	0.2017	0.0038	0.205	0.0099	0.2425	0.005	0.0608	0.0048
	1.56	0.2063	0.0053	0.2036	0	0.2119	0.0055	0.0546	0.0027
	1.68	0.2063	0.0051	0.1927	0.0099	0.2042	0.006	0.0598	0.0073
	1.8	0.1941	0.0057	0.1785	0	0.2042	0.0046	0.0598	0.0052
	1.92	0.1936	0.0033	0.1742	0.0043	0.1894	0.007	0.0582	0.0063
	2.04	0.1845	0.0137	0.1723	0	0.1768	0.0129	0.0608	0.0048
	2.16	0.1733	0.0026	0.1482	0.0023	0.1849	0.0034	0.0629	0.0043
	2.28	0.1672	0.0027	0.1581	0	0.1786	0.0029	0.051	0.0072
	2.4	0.1662	0.0074	0.1515	0.0029	0.1642	0.0055	0.0655	0.0039
	2.52	0.1723	0.0088	0.1392	0	0.1709	0.0082	0.0697	0.0036
	2.64	0.1707	0.004	0.133	0.0023	0.1808	0.0084	0.0692	0.0036
	2.76	0.156	0.0062	0.1529	0	0.1601	0.009	0.0614	0.0087
	2.88	0.1682	0.001	0.1373	0.005	0.1574	0.0056	0.0598	0.0064
	3	0.1738	0.0097	0.1491	0	0.1583	0.0063	0.0671	0.0041
	3.12	0.154	0.0063	0.1297	0.0055	0.1413	0.0061	0.0556	0.0053
	3.24	0.1768	0.0119	0.1378	0	0.1448	0.0025	0.066	0.0058
	3.36	0.1677	0.0026	0.1392	0.006	0.1368	0.0058	0.0603	0.007
	3.48	0.1535	0.0018	0.134	0	0.1525	0.0061	0.0619	0.0036
	3.6	0.1601	0.0045	0.1226	0.0046	0.1408	0.0027	0.077	0.0042
	3.72	0.1657	0.0055	0.1283	0	0.1341	0.0029	0.0603	0.0023
	3.84	0.1728	0.0082	0.1165	0.007	0.1408	0.0075	0.0686	0.0059
	3.96	0.156	0.0106	0.1259	0	0.1377	0.0041	0.0666	0.0014
	4 d-g
		Abeta + 0.1 mM PrP	Abeta +0.5 mM PrP	Abeta +1 mM PrP	Random
	Dmin/Ltotal	Occurrence (%)	Occurrence (%)	Occurrence (%)	Occurrence (%)
	0	0.3195	0.308	0.277	0.1385
	0.1	0.4567	0.4557	0.4131	0.1997
	0.2	0.1625	0.1652	0.1951	0.1945
	0.3	0.0505	0.0432	0.077	0.1895
	0.4	0.0108	0.023	0.0279	0.178
	0.5	0	0.0049	0.0099	0.0998
	4 j
		D seed-PrP (mm)	L slow (mm)	D seed-PrP (mm)	L fast (mm)
	Pair 1	2.119	0	2.119	2.108
	Pair 2	3.844	0.301	3.844	3.75
	Pair 3	1.31	0.347	1.31	1.26
	Pair 4	1.17	0.09	1.17	1.1
	Pair 5	2.93	1.28	2.93	2.85
	Pair 6	1.87	0	1.87	1.81
	Pair 7	3.48	0	3.48	3.46
	Pair 8	3.071	0.829	3.071	3.018
	Pair 9	2.17	1.7	2.17	2.04
	Pair 10	2.313	0	2.313	2.25

## Sheet: Fig. 5
Figure 5
		5 b,d and f
			ADDLs	Protofibrils (7 days)	Fibrils
		Dmin/Ltotal	Occurrence (%)	Occurrence (%)	Occurrence (%)
		0	0.342205	0.190024	0.351706
		0.1	0.488593	0.376485	0.380577
		0.2	0.112167	0.226841	0.167979
		0.3	0.0475285	0.124703	0.0551181
		0.4	0.0095057	0.0688836	0.0393701
		0.5	0	0.0130641	0.00524934
		0.6	0	0	0
		0.8	0	0	0
		0.9	0	0	0
		1	0	0	0

## Sheet: Fig.6
Figure 6
		Control			5mM Abetafibrils + 0 PrP			5mM Abetafibrils + 0.1 mM PrP			5mM Abetafibrils + 0.5 mM PrP			5mM Abetafibrils + 1 mM PrP					5mM Abetafibrils + 0 PrP + 0.5 mM PrP			5mM Abetafibrils + 0.1 mM PrP + 0.5 mM PrP			5mM Abetafibrils + 0.5 mM PrP + 0.5 mM PrP			5mM Abetafibrils + 1 mM PrP + 0.5 mM PrP
		# spines	length (mm)		# spines	length (mm)		# spines	length (mm)		# spines	length (mm)		# spines	length (mm)				# spines	length (mm)		# spines	length (mm)		# spines	length (mm)		# spines	length (mm)
		32	63.3		19	51.7		7	29.2		8	61.6		1	40.5				6	17.8		18	29.8		24	56.8		23	76.6
		14	31		6	35.7		8	33		12	74.2		7	67.3				8	17.2		6	14.4		11	35.5		11	44.4
		12	41		14	54.5		7	30.6		3	31		3	68.8				14	37.2		17	33.9		8	24.5		24	72.4
		22	26.5		11	43.1		12	51.6		5	56.6		10	50				8	24.1		13	16.2		18	44.5		9	42.2
		19	35.25		22	66		4	43.3		6	55.1		7	33				8	30.1		30	57		8	25.3		11	34.3
		15	36.25		8	21		5	29.6		9	69		4	20.7				6	16.2		16	35.6		11	23.9		10	25.6
		7	13.37		17	42.1		12	66.2		6	32.5		6	43.35				11	29		16	32.2		15	32		17	28.1
		17	30.35		7	21.6		7	45.2		10	64.5		3	53.9				17	34.7		12	35		19	61.8		8	20.7
		13	17.42		10	53.4		6	38.7		10	65.1		4	61.6				16	43.5		20	38.1		16	43.4		10	25.4
		8	17.69		12	28.7		8	45.1		9	48		4	28				5	16.9		11	17		8	26.2		10	33.5
		15	26.48		7	33.6		6	36.4		1	27.6		3	16.7				11	46		6	15.2		12	45.6		19	35.5
		16	42.198		12	45.5		6	13.2		5	78.3		12	61.2				10	27.4		19	41.2		15	53.9		18	41.6
		16	36.79		10	55.5		5	24.3		2	34.4		12	53.1				25	49.6		31	63.5		9	34.2		7	17
		13	36		9	23.2		10	52.6		5	53.9		4	13.9				8	13.1		10	21.7		14	36.9		5	29.4
		18	43.5		11	31.2		12	48.8		8	53.1		5	72.2				27	51.7		16	27		18	54.3		7	31.1
		8	24.8		15	21.4		8	43.2		4	58		5	744.5				20	50.5		16	32.2		25	64.5		5	27.6
		6	10.23		14	39.8		10	55.1		1	51.2		11	48.6				16	29.5		5	10.5		22	55.5		7	25.6
		34	34.16		11	31.3		6	19.2		6	29.5		5	22.7				12	21.1		15	15.7		23	54.9		17	30.2
		10	9.8		11	31.8		12	40.4		6	46.9		9	47.8				10	22.8		41	62.6		28	41.5		16	19.8
		12	25.2		11	32		10	39		10	38.6		2	32.5				17	29.3		20	31.7		19	26.7		25	48.3
		23	48.97		17	67.9		10	42.5		2	51.2		6	32.1				11	35		40	74.1		16	40.9		11	24.8
		15	19.72		6	27.2		4	33.5		2	53.9		3	22.5				15	39.8		15	32.9		34	74.3		7	14.5
		14	10.9		12	40.6		14	55.1		4	59.2		4	34.1				15	33.8		16	27.7		13	27		27	46
		26	26.02		9	29.2		15	73.6		2	49.7		6	40.6				13	47.2		6	15.2		25	57.2		8	25.6
		42	30.47		8	41.7		6	32.7		5	61.2		4	26				16	34.9		10	34.3		18	55.2		7	17.2
		8	11.46		7	21.7		4	34.4		2	51.4		6	57.2				11	34.4		37	61.5		37	78.8		28	53.1
		27	38		6	26.3		2	36.5		17	73.3		5	24.1				20	47.3		15	29.7		6	26		34	63.5
		8	8.34		7	32.69		6	68.2		8	58.9		12	61.9				16	20.6		14	29.6		52	77		15	30
		14	27.87		18	75.8		8	48.8		5	23.6		11	72.8				13	27.6		17	83.5		12	35.7		16	29.1
		36	41.73		10	60.8		10	48.5		9	40.8		5	68.5				20	43.5		6	36.4		12	33.5		59	71.7
		11	13.18		6	42.1		6	36.8		12	59.8		3	49.4				20	55.1		7	54.2		8	23.2		20	25.8
		10	10.9		8	54.1		14	40.5		4	19		6	39.6				15	42.6		12	33.8		15	29.35		20	59.3
		26	36.49		8	25.1		17	40.5		1	46.6		14	82.2				26	58.6		11	40.3		23	76.7		14	36.4
		23	28.9		20	55.9		9	41.43		8	66.8		4	31.6				7	21.4		21	52.3		15	40.8		25	54.9
		14	21.3		15	72.1		13	28.6		9	17.8		12	63.5				10	31.3		7	21.4		23	40.4		22	37.3
		15	29.8		9	43		12	64.2		9	26		6	67.3				21	66.4		25	44.7		16	26.3		13	19.6
		20	26.2		17	73		10	48.1		3	45.5		1	66.8				32	55.2		16	17.4		15	44		7	12.1
		35	37.8		15	53.3		9	56.3		36	68.7		2	22.5				20	57.7		40	39.1		19	31.3		6	19.2
		8	28.1		6	40.1		6	35.4		4	47.1		20	81				17	20		13	42		9	27.6		10	14.7
		10	21.1		6	20		5	17.3		2	27.2		14	46.4				20	39.5		10	21.8		9	34.4		45	67.3
		14	18.5		6	54.8		2	17.5		6	53		11	56				25	87.4		6	17.7		11	49.4		18	34.3
		13	22.4		17	93.1		6	46.4		4	37.4		2	50.1				18	56.8		5	17.2		10	28.7		5	19.3
		33	37.2		13	25.8		12	22.3		7	79.3		4	33.6				20	69.6		26	49.1		22	41.2		7	34.5
		27	27.56					6	16.3		8	23.6		5	55.9				14	54.3		30	54.1		14	30.6		12	30.7
		25	27.56					7	16.4		4	22.2		4	46.9				34	73.8		10	17.4		8	20.6		10	31.7
		20	33.39					3	46.1		10	43.1		6	29				18	61.9					27	48.7		16	71.6
		32	32					8	38.1		4	28.4		10	61.9				17	47.1					24	61.5		16	42.4
		19	45.02					6	27.12		16	68.4		6	36.3				22	64.4					5	21.3		26	68.1
		11	13.3					5	44.6		11	40.3		6	33.6				10	29.8					36	70.6		9	51.1
								18	67.3		4	22.3		10	43.1				34	59.6					7	28.1		11	17.8
								12	47.2		8	35.4		5	51.3				10	36.8					24	69.8		7	24.6
								4	31		20	67.5		6	45.6				22	46.3					20	47		13	40.7
								3	37		10	37.9		10	29.4				16	42.7					13	38.7		17	60.6
								3	22.1		6	14.1		27	68.5				21	43.7					18	31.3		56	43.1
								3	52.6		8	67.4		9	49				21	41.8					28	39.5
								4	57.6		1	47.1		5	35.1				17	32.3					20	30.4
								23	38.2		4	60.2		6	62.7				8	15.4
								11	39.1		2	46.6		13	51				25	41.3
								11	35.7		15	52		15	75.4				26	41.3
								6	23.7		15	57		9	45.3				37	35.6
								10	21.1		8	23.7		6	49.7
								25	47.1		7	18.7		10	32.4
								5	26.2					4	20.8
								21	48.5					5	49.2
								4	43.6					8	20.9
								8	60.1					8	59.3
								8	33.5					11	57.5
								7	38.4					6	12.2
								16	78.5					10	37
								15	74.6					1	20.4
								15	57.6					5	59.9
								12	64.4					3	42.4
								4	50.2					4	36.2
														7	43
														2	21.2
														7	63.5
														2	21.3
																				# spines / mm	Mean ± SE	# spines / mm	Mean ± SE	P-value
		# spines / mm		Mean ± SE	P-value
		Control		0.68 ± 0.036																5mM Abetafibrils + 0 PrP	0.28 ± 0.016	5mM Abetafibrils + 0 PrP + 0.5 mM PrP	0.43 ± 0.01	< 0.001 ***
		5mM Abetafibrils + 0 PrP		0.28 ± 0.016	< 0.001 ***															5mM Abetafibrils + 0.1 mM PrP	0.225 ± 0.013	5mM Abetafibrils + 0.1 mM PrP + 0.5 mM PrP	0.49 ± 0.02	< 0.001 ***
		5mM Abetafibrils + 0.1 mM PrP		0.225 ± 0.013	< 0.001 ***															5mM Abetafibrils + 0.5 mM PrP	0.166 ± 0.014	5mM Abetafibrils + 0.1 mM PrP + 0.5 mM PrP	0.41 ± 0.01	< 0.001 ***
		5mM Abetafibrils + 0.5 mM PrP		0.166 ± 0.014	< 0.001 ***															5mM Abetafibrils + 1 mM PrP	0.158 ± 0.010	5mM Abetafibrils + 0.1 mM PrP + 0.5 mM PrP	0.44 ± 0.02	< 0.001 ***
		5mM Abetafibrils + 1 mM PrP		0.158 ± 0.010	< 0.001 ***

## Sheet: Fig.7
Figure 7
	T		Control (5 mM Abeta)		5 mM Abeta + [nM] PrP					5 mM Abeta + [nM] FcgRIIB					5 mM Abeta + [nM] LilRB2					5 mM Abeta + [nM] Calmodulin
					50 nM	100 nM	200 nM	500 nM		50 nM	100 nM	200 nM	500 nM		50 nM	100 nM	200 nM	500 nM		50 nM	100 nM	200 nM	500 nM	1000 nM	2000 nM	3000 nM
	1		0.0088		0.068	0.0888	0.1139	0.0773		0.0923	0.0554	0.0659	0.0536		0.0737	0.0735	0.0985	0.1088		0.0429	0.0435	0.0729	0.0529	0.0562	0.0473	0.1571
	3		0.0022		0.047	0.0691	0.089	0.0604		0.0616	0.038	0.0507	0.0373		0.0578	0.058	0.0793	0.0872		0.0212	0.0281	0.0482	0.0377	0.0407	0.042	0.1191
	5		0		0.0352	0.0531	0.0688	0.0465		0.0417	0.0301	0.039	0.0312		0.0418	0.0453	0.064	0.0714		0.0153	0.0191	0.0351	0.0251	0.03	0.0308	0.0949
	7		0.0024		0.0259	0.0418	0.0568	0.0337		0.03	0.0245	0.0315	0.0276		0.0328	0.0364	0.0533	0.0594		0.0113	0.013	0.0247	0.0185	0.0222	0.0232	0.0744
	9		0.0072		0.02	0.0342	0.0462	0.0257		0.0231	0.0196	0.0266	0.0229		0.0267	0.0281	0.0454	0.0496		0.008	0.0097	0.0185	0.0136	0.0177	0.0181	0.0602
	11		0.011		0.0153	0.0281	0.0373	0.0198		0.0135	0.0131	0.0199	0.0188		0.0191	0.0204	0.0354	0.0386		0.0032	0.0048	0.0108	0.0078	0.0113	0.0126	0.0433
	13		0.017		0.0122	0.0236	0.0309	0.0162		0.0077	0.0087	0.014	0.0163		0.0109	0.0148	0.0284	0.033		0.0011	0.0022	0.0055	0.0032	0.0066	0.0077	0.0302
	15		0.0244		0.0099	0.0199	0.0266	0.0135		0.0026	0.0051	0.0108	0.0144		0.0072	0.0098	0.0222	0.028		0.0008	0.0002	0.0028	0.0013	0.0032	0.0039	0.0206
	17		0.0335		0.009	0.0179	0.023	0.0118		0.0006	0.0025	0.0073	0.012		0.0033	0.0059	0.0175	0.0243		0	0	0.0014	0	0.0024	0.0016	0.0125
	19		0.0438		0.008	0.0152	0.02	0.0106		0	0.0012	0.0051	0.0103		0.0015	0.0035	0.0139	0.0195		0.0017	0.0005	0	0.0007	0.0001	0.0011	0.0066
	21		0.0546		0.0044	0.0108	0.0143	0.0062		0.0001	0.0007	0.0027	0.0072		0.0008	0.0017	0.01	0.0166		0.003	0.0014	0.0012	0.0008	0	0.0006	0.0014
	23		0.0663		0.002	0.0068	0.0089	0.0035		0.0013	0	0.0021	0.0055		0.0001	0	0.0078	0.014		0.0047	0.0027	0.0035	0.0023	0.0007	0	0.0014
	25		0.0793		0.0005	0.0043	0.0057	0.0015		0.0012	0.0003	0.0011	0.0038		0	0.0003	0.0047	0.0135		0.0075	0.0042	0.0058	0.0039	0	0.0005	0.0004
	27		0.0931		0	0.0024	0.0033	0.0001		0.0029	0.001	0.0003	0.0021		0.0014	0.0006	0.0028	0.0109		0.0102	0.0072	0.0092	0.0063	0.0019	0.001	0
	29		0.1073		0.0001	0.0012	0.0016	0		0.0038	0.0027	0	0.0016		0.0029	0.001	0.0017	0.0096		0.0139	0.0107	0.0114	0.0083	0.0042	0.0032	0.0019
	31		0.1225		0	0.0008	0.0001	0		0.006	0.0047	0.0014	0.0008		0.0059	0.0013	0.0006	0.0053		0.0194	0.0144	0.0151	0.0122	0.0075	0.0053	0.0056
	33		0.1394		0.0007	0.0002	0	0.0007		0.0101	0.0072	0.0008	0.0003		0.008	0.0021	0	0.0037		0.0245	0.0192	0.0195	0.0152	0.0109	0.0085	0.0068
	35		0.1581		0.0021	0	0	0.0012		0.0146	0.0103	0.0033	0.0003		0.0122	0.0037	0.0005	0.0015		0.0309	0.0246	0.0242	0.0199	0.0143	0.0122	0.0125
	37		0.1786		0.0033	0.0004	0.0001	0.0024		0.0211	0.0146	0.005	0		0.0178	0.0049	0.0027	0.0005		0.037	0.0308	0.0283	0.0242	0.0202	0.0171	0.0166
	39		0.2015		0.0048	0.0014	0.0011	0.0037		0.0282	0.0183	0.0084	0.0002		0.0217	0.0073	0.0052	0.0003		0.0448	0.0384	0.034	0.0303	0.0267	0.0234	0.0241
	41		0.2266		0.0072	0.0018	0.0026	0.005		0.0368	0.024	0.0115	0.0011		0.0292	0.0108	0.0074	0		0.0555	0.0471	0.0393	0.0373	0.0342	0.032	0.031
	43		0.2538		0.0096	0.003	0.0039	0.0065		0.0477	0.0315	0.0167	0.0022		0.0359	0.0145	0.0106	0		0.0681	0.0576	0.0462	0.0449	0.0454	0.0416	0.0412
	45		0.2829		0.0127	0.004	0.0056	0.0076		0.0592	0.039	0.0218	0.0025		0.0443	0.0208	0.0148	0.0013		0.0837	0.0687	0.0545	0.0552	0.0573	0.0544	0.0525
	47		0.3143		0.016	0.0052	0.0069	0.0084		0.0731	0.0482	0.0289	0.0038		0.0543	0.0282	0.0193	0.0034		0.099	0.0805	0.0638	0.0657	0.0704	0.0679	0.0649
	49		0.3471		0.0202	0.0065	0.0083	0.0102		0.0896	0.0591	0.0356	0.0048		0.0656	0.0379	0.0253	0.0062		0.1189	0.0953	0.0729	0.0784	0.0874	0.0848	0.0774
	51		0.381		0.0242	0.0082	0.0094	0.0117		0.1064	0.0714	0.0466	0.0061		0.0822	0.0498	0.0325	0.0084		0.1412	0.1118	0.0841	0.0928	0.1061	0.1032	0.0956
	53		0.4147		0.0295	0.01	0.0118	0.0133		0.1259	0.0855	0.0566	0.0085		0.0999	0.0645	0.0403	0.0116		0.1657	0.1297	0.0968	0.1092	0.1272	0.1256	0.1104
	55		0.4479		0.0368	0.0129	0.0146	0.0145		0.1476	0.1018	0.0691	0.011		0.1183	0.0808	0.0475	0.0182		0.1946	0.1506	0.1119	0.1276	0.1513	0.1509	0.1305
	57		0.4814		0.0432	0.0153	0.0166	0.0158		0.1731	0.1211	0.0821	0.0121		0.1401	0.0986	0.057	0.0225		0.2251	0.1716	0.1263	0.1458	0.1766	0.1776	0.1498
	59		0.5129		0.051	0.0179	0.018	0.0182		0.2009	0.1408	0.096	0.0148		0.1633	0.118	0.0681	0.0292		0.259	0.196	0.1429	0.1663	0.2052	0.2062	0.1694
	61		0.5438		0.061	0.0209	0.0207	0.0195		0.2313	0.163	0.1125	0.0181		0.1894	0.1398	0.0813	0.0358		0.2943	0.2197	0.1611	0.1896	0.2343	0.2381	0.1883
	63		0.5712		0.0699	0.0237	0.0226	0.0209		0.2644	0.1887	0.1291	0.0214		0.2192	0.1608	0.0952	0.044		0.332	0.247	0.1807	0.215	0.2646	0.2716	0.2101
	65		0.595		0.08	0.0272	0.0249	0.0221		0.2998	0.2145	0.1461	0.0253		0.2508	0.1822	0.112	0.0531		0.3734	0.2782	0.2022	0.2412	0.2994	0.3057	0.2317
	67		0.6173		0.0904	0.0301	0.028	0.0236		0.3367	0.2445	0.1643	0.029		0.2836	0.2057	0.1279	0.0629		0.4116	0.3096	0.2269	0.268	0.3341	0.3419	0.2556
	69		0.6365		0.1025	0.0327	0.0307	0.0253		0.3786	0.2778	0.182	0.033		0.3157	0.2303	0.1449	0.0722		0.4521	0.3425	0.2502	0.2968	0.3708	0.381	0.2763
	71		0.6552		0.1146	0.0364	0.0324	0.0265		0.4214	0.3091	0.2006	0.0377		0.3476	0.2551	0.1623	0.0836		0.4966	0.3772	0.274	0.3264	0.408	0.4207	0.3021
	73		0.6713		0.1264	0.0401	0.0351	0.0283		0.4659	0.344	0.2186	0.0425		0.3827	0.2775	0.1807	0.0938		0.5369	0.4123	0.2989	0.3563	0.4451	0.4597	0.3241
	75		0.6845		0.1388	0.044	0.0378	0.03		0.5094	0.3784	0.236	0.0475		0.4195	0.3027	0.1995	0.1061		0.5778	0.449	0.3259	0.3891	0.4841	0.4993	0.3484
	77		0.6967		0.1523	0.0481	0.0407	0.0317		0.5524	0.4161	0.2534	0.0524		0.4568	0.3293	0.2189	0.1185		0.6191	0.4849	0.3523	0.4223	0.5239	0.5398	0.3769
	79		0.7068		0.1639	0.0525	0.0436	0.0333		0.5968	0.4518	0.2694	0.0576		0.4942	0.3549	0.2361	0.1307		0.6566	0.5216	0.3776	0.4559	0.5631	0.5779	0.4061
	81		0.719		0.1758	0.0571	0.0465	0.0347		0.6422	0.4875	0.288	0.063		0.5295	0.3836	0.2546	0.144		0.6918	0.5572	0.4038	0.4856	0.6013	0.6147	0.4319
	83		0.7316		0.187	0.0614	0.0492	0.036		0.6847	0.5244	0.3066	0.0683		0.5626	0.4117	0.271	0.1561		0.7251	0.5908	0.4301	0.5172	0.6383	0.6507	0.4603
	85		0.7449		0.1985	0.0669	0.0522	0.0383		0.7275	0.5593	0.3239	0.0743		0.5942	0.4393	0.2894	0.1688		0.7569	0.6223	0.4551	0.5487	0.6742	0.6846	0.4897
	87		0.7579		0.2106	0.0724	0.0554	0.0395		0.7637	0.5917	0.3431	0.0802		0.6274	0.4681	0.3075	0.1832		0.7857	0.6512	0.4831	0.5777	0.7068	0.7145	0.5211
	89		0.768		0.2224	0.0771	0.0593	0.0407		0.7972	0.6237	0.3602	0.0856		0.6596	0.4964	0.3276	0.1969		0.8096	0.6791	0.5103	0.6041	0.7395	0.7419	0.5539
	91		0.7758		0.2348	0.0823	0.0624	0.0418		0.8252	0.6522	0.3786	0.0919		0.6893	0.5268	0.3486	0.2105		0.833	0.704	0.5382	0.63	0.7691	0.7663	0.5862
	93		0.7845		0.2481	0.0874	0.0652	0.0443		0.8525	0.68	0.3986	0.0984		0.7129	0.5552	0.3702	0.2246		0.8543	0.7275	0.5654	0.656	0.7956	0.791	0.6172
	95		0.7875		0.2613	0.0932	0.0691	0.0467		0.8765	0.7019	0.4185	0.1063		0.7349	0.5831	0.3932	0.237		0.871	0.7479	0.5914	0.6804	0.8164	0.8119	0.6469
	97		0.7911		0.2741	0.0983	0.073	0.048		0.899	0.7267	0.4379	0.1128		0.757	0.6094	0.4181	0.2505		0.8898	0.7695	0.6205	0.6988	0.8352	0.8314	0.6742
	99		0.7917		0.2873	0.1043	0.0764	0.0501		0.916	0.7475	0.4587	0.1196		0.7787	0.6326	0.4451	0.2649		0.9067	0.7882	0.6455	0.7168	0.8552	0.848	0.702
	101		0.7916		0.3008	0.1103	0.0802	0.0522		0.9286	0.7694	0.4782	0.1269		0.7953	0.654	0.4719	0.2784		0.9157	0.8036	0.6673	0.7314	0.8709	0.8638	0.7325
	103		0.7905		0.3172	0.1163	0.0849	0.0546		0.9366	0.789	0.4995	0.1344		0.8133	0.6707	0.4943	0.2921		0.9276	0.8183	0.6877	0.7465	0.8826	0.8775	0.7617
	105		0.7895		0.3334	0.1227	0.0882	0.0571		0.9457	0.8052	0.5185	0.1415		0.829	0.6895	0.5177	0.304		0.937	0.8322	0.7067	0.7614	0.8941	0.8891	0.7898
	107		0.7901		0.351	0.1287	0.093	0.0594		0.9497	0.8228	0.5404	0.1495		0.845	0.7048	0.5403	0.3139		0.9429	0.8433	0.7267	0.7728	0.9033	0.8998	0.8107
	109		0.7926		0.3688	0.1349	0.0978	0.0617		0.9551	0.8376	0.5619	0.1565		0.8575	0.7179	0.563	0.3277		0.9459	0.8551	0.741	0.7818	0.9147	0.9091	0.8327
	111		0.7911		0.3884	0.1397	0.1019	0.0635		0.9571	0.8504	0.5812	0.1641		0.8761	0.7272	0.5835	0.3392		0.9506	0.8642	0.7571	0.7853	0.9229	0.9167	0.8538
	113		0.7941		0.4079	0.1446	0.1066	0.0653		0.9612	0.8652	0.6011	0.173		0.8914	0.737	0.6025	0.3505		0.952	0.8748	0.7715	0.788	0.9325	0.9232	0.873
	115		0.7951		0.428	0.1492	0.1111	0.0678		0.9579	0.8759	0.6207	0.1822		0.9035	0.7456	0.6209	0.3605		0.9505	0.8788	0.7835	0.7964	0.9386	0.9308	0.8936
	117		0.7979		0.4498	0.1551	0.1156	0.0706		0.9546	0.8902	0.6353	0.1912		0.9131	0.7545	0.6369	0.371		0.9503	0.8834	0.7984	0.8005	0.9406	0.9357	0.9125
	119		0.8037		0.4726	0.1602	0.12	0.0723		0.9566	0.8932	0.6512	0.1998		0.927	0.7627	0.6522	0.3814		0.9574	0.8898	0.8191	0.8052	0.9456	0.9414	0.9246
	121		0.8101		0.4963	0.166	0.1246	0.0755		0.9592	0.8963	0.6648	0.2103		0.9392	0.7771	0.6703	0.3922		0.9548	0.8943	0.8375	0.8131	0.9543	0.9444	0.9361
	123		0.8143		0.5208	0.1718	0.1305	0.0778		0.9575	0.9008	0.6766	0.22		0.9443	0.7853	0.6858	0.4036		0.9527	0.8973	0.8533	0.8105	0.9604	0.9516	0.9454
	125		0.8163		0.5439	0.1773	0.1366	0.0811		0.9603	0.9008	0.6886	0.2304		0.9452	0.7957	0.7006	0.4182		0.951	0.9002	0.8638	0.8111	0.9643	0.9524	0.9539
	127		0.8186		0.5672	0.1835	0.142	0.0844		0.9613	0.9049	0.7001	0.2418		0.946	0.8069	0.7146	0.4282		0.9515	0.9015	0.8774	0.8137	0.9663	0.9571	0.963
	129		0.8218		0.5898	0.1891	0.1473	0.0885		0.9645	0.9057	0.7103	0.2521		0.9448	0.8202	0.7286	0.4411		0.9486	0.9052	0.8909	0.815	0.9685	0.9592	0.9701
	131		0.8242		0.6097	0.1954	0.1526	0.0914		0.9633	0.9094	0.7201	0.2627		0.9426	0.8359	0.7419	0.4538		0.9475	0.9094	0.9072	0.8174	0.9691	0.9622	0.9753
	133		0.8295		0.6295	0.2015	0.1579	0.0953		0.9659	0.9088	0.7282	0.2739		0.9415	0.8501	0.7554	0.4675		0.9474	0.916	0.9201	0.8118	0.9734	0.963	0.9773
	135		0.8344		0.6497	0.208	0.1629	0.0991		0.9694	0.9082	0.7379	0.2856		0.9414	0.8605	0.7665	0.478		0.9404	0.9227	0.9233	0.8128	0.9792	0.9662	0.9808
	137		0.8378		0.6682	0.2156	0.1685	0.1025		0.9732	0.9144	0.7463	0.2976		0.9407	0.87	0.779	0.4895		0.9348	0.9279	0.9218	0.8216	0.9816	0.9669	0.9863
	139		0.8369		0.6858	0.223	0.1746	0.1066		0.9765	0.9152	0.7553	0.3109		0.9432	0.8773	0.79	0.5005		0.9366	0.9352	0.9206	0.822	0.9793	0.9705	0.9884
	141		0.8353		0.7005	0.2306	0.1789	0.1095		0.984	0.9161	0.7641	0.3232		0.9485	0.8855	0.8008	0.5125		0.9404	0.9462	0.9213	0.8323	0.9789	0.9703	0.9939
	143		0.8345		0.7157	0.2391	0.1849	0.1128		0.9835	0.9183	0.7706	0.3368		0.9535	0.8916	0.8099	0.5225		0.9444	0.9538	0.9201	0.8455	0.9789	0.9732	0.9965
	145		0.8369		0.7292	0.2474	0.1896	0.1166		0.9861	0.9172	0.7751	0.3511		0.9616	0.898	0.8191	0.5349		0.9469	0.9601	0.9171	0.8566	0.9784	0.9704	0.9982
	147		0.8422		0.7409	0.2559	0.1957	0.1199		0.9897	0.9151	0.7802	0.3657		0.9664	0.9037	0.8286	0.5465		0.9557	0.9629	0.9102	0.8677	0.9796	0.9705	0.9996
	149		0.8488		0.7515	0.2678	0.201	0.1241		0.9887	0.9101	0.7838	0.38		0.9719	0.9056	0.8382	0.5606		0.9615	0.9673	0.9014	0.8814	0.9819	0.9683	1
	151		0.8535		0.7611	0.2795	0.2056	0.1289		0.9938	0.9092	0.7895	0.394		0.9787	0.9107	0.844	0.5707		0.9638	0.971	0.8929	0.9023	0.9821	0.9688	0.9999
	153		0.8587		0.7681	0.291	0.2096	0.134		1	0.906	0.7928	0.4071		0.9796	0.9191	0.8522	0.5829		0.9713	0.9728	0.8946	0.9157	0.9802	0.9674	0.9993
	155		0.8606		0.776	0.3032	0.2145	0.1374		0.9994	0.9004	0.7923	0.4212		0.9804	0.9283	0.8597	0.5954		0.9774	0.9748	0.8984	0.9261	0.9788	0.9684	0.9956
	157		0.8683		0.7823	0.3165	0.219	0.1429		0.9963	0.8966	0.7957	0.4364		0.9817	0.934	0.8677	0.6059		0.9799	0.9711	0.9017	0.9304	0.979	0.9688	0.9924
	159		0.873		0.7878	0.3293	0.2216	0.1471		0.992	0.9001	0.7985	0.4503		0.981	0.9395	0.8764	0.6147		0.9791	0.9642	0.9029	0.9359	0.9758	0.968	0.9842
	161		0.8799		0.792	0.343	0.2244	0.1517		0.9997	0.9015	0.8011	0.4643		0.986	0.9482	0.8842	0.6239		0.978	0.9632	0.9072	0.94	0.9738	0.9686	0.982
	163		0.8858		0.7962	0.3577	0.2268	0.1565		0.9981	0.8979	0.8034	0.4778		0.9906	0.9512	0.8914	0.633		0.9802	0.9649	0.9092	0.9425	0.9743	0.9718	0.9746
	165		0.8901		0.8003	0.3719	0.2294	0.1609		0.9994	0.8983	0.8062	0.4905		0.9922	0.9537	0.8974	0.6404		0.9758	0.969	0.916	0.948	0.9749	0.9711	0.9678
	167		0.89		0.8033	0.3854	0.2322	0.1645		0.9989	0.8986	0.8062	0.5053		0.9939	0.9571	0.9008	0.6442		0.9747	0.9732	0.9243	0.9512	0.9748	0.9722	0.9614
	169		0.8894		0.8079	0.4001	0.2359	0.1678		0.9939	0.9003	0.8061	0.5196		0.996	0.9578	0.9063	0.6539		0.976	0.9765	0.9355	0.949	0.9772	0.9731	0.9562
	171		0.8872		0.8118	0.4153	0.2396	0.1711		0.989	0.9002	0.806	0.5329		0.9973	0.9567	0.914	0.6603		0.9841	0.9769	0.9444	0.9475	0.9799	0.975	0.9517
	173		0.8877		0.8152	0.4333	0.2448	0.176		0.9812	0.898	0.8103	0.5466		0.9995	0.9571	0.9185	0.6651		0.9867	0.9749	0.9515	0.9426	0.9816	0.9759	0.9485
	175		0.8831		0.8166	0.4459	0.2498	0.1825		0.9763	0.903	0.8083	0.5571		1	0.9545	0.9215	0.6741		0.985	0.9776	0.9648	0.9448	0.9848	0.9728	0.9425
	177		0.882		0.8212	0.4613	0.2556	0.1892		0.9756	0.8966	0.8085	0.5649		0.9984	0.9521	0.9212	0.6799		0.9862	0.9813	0.9722	0.9459	0.9912	0.9709	0.9446
	179		0.8792		0.8237	0.4774	0.2617	0.1968		0.967	0.8914	0.8078	0.5759		0.9925	0.951	0.9225	0.6875		0.9915	0.9809	0.98	0.9431	0.9965	0.9717	0.9412
	181		0.8758		0.8267	0.4916	0.267	0.2037		0.9655	0.8926	0.8082	0.5866		0.9877	0.9522	0.9231	0.6954		0.9944	0.9788	0.992	0.9402	0.9989	0.9749	0.9422
	183		0.8714		0.8269	0.5077	0.2722	0.2105		0.9569	0.8929	0.8091	0.5943		0.9852	0.9542	0.9248	0.7025		0.9947	0.9788	0.9983	0.9377	0.9997	0.9801	0.945
	185		0.8699		0.8298	0.5216	0.2761	0.2187		0.9576	0.8924	0.8117	0.6027		0.9857	0.9588	0.9298	0.7108		0.9966	0.9729	1	0.9323	1	0.9839	0.9455
	187		0.8679		0.8331	0.5345	0.2818	0.2261		0.9524	0.8889	0.8136	0.6113		0.9794	0.962	0.9359	0.7159		1	0.9664	0.9991	0.9274	0.9963	0.9854	0.946
	189		0.8674		0.838	0.547	0.2883	0.2318		0.9494	0.8834	0.8165	0.6202		0.9799	0.9643	0.9376	0.7246		0.9943	0.9629	0.997	0.9264	0.9942	0.9878	0.9453
	191		0.8674		0.8429	0.5596	0.2948	0.2374		0.9515	0.8847	0.8168	0.6294		0.9791	0.9679	0.9413	0.7332		0.9913	0.9603	0.9946	0.9211	0.9934	0.9896	0.9424
	193		0.8665		0.8469	0.5708	0.3013	0.244		0.9492	0.8802	0.8199	0.6385		0.9763	0.9735	0.9474	0.7395		0.9944	0.9583	0.9868	0.9151	0.9893	0.9947	0.9427
	195		0.8657		0.8513	0.5803	0.3084	0.2512		0.941	0.8802	0.8215	0.6482		0.9796	0.9764	0.9559	0.7485		0.9937	0.956	0.9823	0.9098	0.987	0.9979	0.9388
	197		0.8659		0.8562	0.5887	0.3173	0.2576		0.9389	0.885	0.8253	0.6573		0.9834	0.9787	0.9619	0.7521		0.9921	0.9546	0.9821	0.9065	0.9833	1	0.9382
	199		0.8637		0.8592	0.5988	0.3258	0.2643		0.9325	0.8946	0.8266	0.6662		0.9834	0.9834	0.9663	0.7553		0.99	0.9501	0.9789	0.9065	0.9779	0.9958	0.9369
	201		0.8616		0.8631	0.6073	0.3336	0.2699		0.9255	0.9055	0.8266	0.6719		0.9868	0.9861	0.9686	0.7622		0.9873	0.9457	0.9787	0.9055	0.9715	0.9932	0.9335
	203		0.8598		0.8658	0.6163	0.3418	0.2755		0.9159	0.9006	0.8275	0.6807		0.9841	0.9841	0.9685	0.7642		0.9835	0.9476	0.9812	0.9025	0.9676	0.9921	0.9317
	205		0.8609		0.8712	0.6259	0.351	0.282		0.916	0.8966	0.8278	0.6868		0.9888	0.9834	0.9694	0.7705		0.977	0.9515	0.9799	0.8991	0.9653	0.9903	0.9289
	207		0.8624		0.8766	0.6345	0.3592	0.2886		0.9128	0.8987	0.8273	0.6936		0.9866	0.9806	0.9679	0.7715		0.973	0.9529	0.9807	0.8937	0.9621	0.9864	0.9278
	209		0.8594		0.8831	0.6417	0.3677	0.2943		0.913	0.8979	0.8289	0.7015		0.9874	0.9763	0.9671	0.7763		0.9716	0.9501	0.9834	0.8909	0.9595	0.9816	0.9253
	211		0.8567		0.888	0.6468	0.375	0.2995		0.9159	0.898	0.8269	0.7089		0.984	0.9773	0.9636	0.7814		0.9697	0.9493	0.9876	0.8897	0.9595	0.9759	0.9235
	213		0.8568		0.8927	0.655	0.3826	0.303		0.9188	0.8978	0.824	0.7194		0.9784	0.9802	0.9616	0.7876		0.9713	0.9457	0.9911	0.8867	0.9555	0.9717	0.9197
	215		0.8576		0.8964	0.6623	0.3882	0.3056		0.9185	0.8953	0.8202	0.7309		0.9752	0.9817	0.9601	0.7992		0.9688	0.9464	0.9902	0.8857	0.955	0.9658	0.9158
	217		0.8581		0.9022	0.6708	0.3953	0.3083		0.9167	0.8839	0.8203	0.7399		0.9714	0.9805	0.959	0.8042		0.9658	0.9464	0.9896	0.8821	0.9545	0.9644	0.9116
	219		0.8595		0.9069	0.6796	0.4025	0.3112		0.9198	0.8715	0.8187	0.7471		0.9674	0.9807	0.9583	0.8091		0.9628	0.9457	0.986	0.8837	0.9584	0.9574	0.9078
	221		0.8625		0.9127	0.6872	0.4092	0.315		0.9237	0.876	0.8174	0.7579		0.9684	0.981	0.957	0.8141		0.9602	0.9397	0.9816	0.8839	0.9575	0.9521	0.9042
	223		0.8628		0.9179	0.6964	0.4168	0.317		0.9208	0.8777	0.8148	0.7674		0.9658	0.9831	0.9542	0.8198		0.961	0.9399	0.9811	0.892	0.9571	0.9459	0.9082
	225		0.8602		0.9225	0.7052	0.4241	0.319		0.9162	0.8746	0.8139	0.7762		0.9689	0.9888	0.9542	0.8263		0.9602	0.9476	0.9813	0.9092	0.9558	0.9409	0.9061
	227		0.8603		0.925	0.715	0.4317	0.3222		0.9137	0.8757	0.812	0.7855		0.9661	0.9917	0.9534	0.83		0.9588	0.9578	0.9795	0.9225	0.9535	0.9386	0.9045
	229		0.864		0.9275	0.7271	0.4389	0.325		0.911	0.8754	0.8125	0.7952		0.9703	0.9915	0.953	0.8279		0.9595	0.9658	0.9787	0.9362	0.9502	0.9346	0.9043
	231		0.8652		0.9298	0.7361	0.4458	0.3279		0.9103	0.8782	0.8129	0.8029		0.9746	0.9915	0.9545	0.8307		0.958	0.9748	0.9797	0.9495	0.9503	0.933	0.9015
	233		0.8649		0.9331	0.7466	0.4534	0.3297		0.9062	0.8764	0.8121	0.8093		0.9759	0.9887	0.9524	0.831		0.9562	0.9793	0.9826	0.9619	0.9502	0.9315	0.8987
	235		0.8647		0.9353	0.7577	0.4609	0.3325		0.909	0.877	0.808	0.8159		0.9777	0.9898	0.9519	0.8358		0.9562	0.9878	0.9846	0.9742	0.949	0.9274	0.9025
	237		0.8641		0.9379	0.7649	0.468	0.3346		0.9092	0.8817	0.8063	0.8212		0.979	0.9877	0.9516	0.8381		0.959	0.9939	0.9867	0.9781	0.9455	0.9263	0.906
	239		0.8638		0.9415	0.7712	0.4758	0.3377		0.9066	0.8779	0.8052	0.8287		0.9757	0.9866	0.9525	0.8388		0.9623	0.9997	0.9865	0.9842	0.9449	0.9235	0.9037
	241		0.8629		0.9434	0.7779	0.483	0.3419		0.907	0.8765	0.8057	0.837		0.9783	0.9864	0.9528	0.842		0.9606	1	0.9875	0.9878	0.9442	0.9196	0.8951
	243		0.8636		0.9446	0.7859	0.4894	0.3454		0.904	0.8764	0.8038	0.8448		0.9795	0.9838	0.9534	0.8467		0.9591	0.9952	0.9816	0.9828	0.9436	0.9177	0.8923
	245		0.8668		0.9424	0.7941	0.4964	0.3487		0.8975	0.8724	0.8019	0.8516		0.9819	0.9857	0.9543	0.8483		0.9567	0.9904	0.9775	0.9839	0.9417	0.9134	0.8903
	247		0.8666		0.9408	0.8005	0.5042	0.3528		0.8923	0.872	0.7997	0.8572		0.9793	0.9864	0.9559	0.8551		0.9529	0.9863	0.9716	0.9813	0.9384	0.9115	0.8874
	249		0.8655		0.9398	0.808	0.5113	0.3563		0.8855	0.867	0.799	0.8641		0.9767	0.9861	0.9531	0.8555		0.9493	0.984	0.9658	0.9783	0.9365	0.9049	0.8893
	251		0.8657		0.9439	0.8153	0.5189	0.3597		0.8832	0.8673	0.7995	0.8706		0.9791	0.9877	0.9587	0.8543		0.9485	0.9799	0.9592	0.9741	0.9317	0.8995	0.8929
	253		0.8692		0.9469	0.8208	0.5283	0.364		0.8805	0.8665	0.7989	0.8754		0.9796	0.9894	0.9586	0.857		0.9468	0.9777	0.9527	0.9732	0.9313	0.8939	0.8918
	255		0.8694		0.9468	0.8235	0.5358	0.3682		0.8787	0.8615	0.7998	0.8798		0.9767	0.9921	0.9595	0.8578		0.9443	0.9755	0.9476	0.98	0.9314	0.8929	0.8873
	257		0.867		0.9453	0.8285	0.5432	0.3722		0.8767	0.8644	0.7973	0.8852		0.9807	0.9918	0.9592	0.8646		0.9415	0.9763	0.9437	0.9833	0.9311	0.8886	0.8986
	259		0.8693		0.945	0.8311	0.552	0.3748		0.8721	0.8635	0.7968	0.8882		0.9781	0.9933	0.957	0.8638		0.941	0.974	0.9389	0.9884	0.9286	0.8901	0.9003
	261		0.8678		0.9411	0.8342	0.5613	0.3786		0.8709	0.8697	0.7969	0.8918		0.9746	0.9952	0.9598	0.8663		0.9413	0.974	0.9387	0.9899	0.9281	0.886	0.9008
	263		0.8644		0.9357	0.8369	0.5699	0.3823		0.8726	0.8797	0.7993	0.895		0.9722	0.9941	0.9597	0.8657		0.939	0.9795	0.9357	0.987	0.9297	0.8824	0.9016
	265		0.864		0.9343	0.8394	0.5789	0.3857		0.8718	0.8894	0.7997	0.898		0.9712	0.993	0.9622	0.8679		0.9359	0.9796	0.9353	0.988	0.9319	0.8823	0.9001
	267		0.8653		0.9341	0.8391	0.5876	0.39		0.8731	0.9007	0.7973	0.8984		0.9725	0.9941	0.9608	0.8701		0.9321	0.9772	0.9338	0.9894	0.9284	0.8821	0.8981
	269		0.8645		0.9314	0.843	0.5964	0.3939		0.8749	0.9092	0.7955	0.9007		0.9684	0.9932	0.9559	0.8707		0.9283	0.978	0.9323	0.989	0.9279	0.8838	0.8959
	271		0.8647		0.9284	0.8458	0.6052	0.3982		0.8768	0.9195	0.7969	0.9031		0.9689	0.9909	0.956	0.8722		0.9248	0.9771	0.9325	0.9871	0.9267	0.8857	0.8964
	273		0.8677		0.9252	0.8484	0.613	0.4026		0.8761	0.9269	0.7958	0.9071		0.9695	0.9901	0.9596	0.872		0.9218	0.9762	0.9316	0.9808	0.925	0.8817	0.8956
	275		0.8722		0.925	0.8516	0.6205	0.407		0.8774	0.9366	0.7989	0.9121		0.9669	0.9907	0.9611	0.8764		0.92	0.9716	0.9318	0.9805	0.9237	0.881	0.8839
	277		0.8714		0.9226	0.8539	0.6277	0.412		0.8797	0.95	0.7996	0.9188		0.9652	0.9879	0.9653	0.8766		0.919	0.9699	0.9346	0.9782	0.9234	0.8794	0.8915
	279		0.872		0.9213	0.8563	0.6374	0.4152		0.882	0.955	0.7995	0.9204		0.9631	0.988	0.9646	0.8761		0.9142	0.9663	0.9354	0.977	0.9214	0.8812	0.8887
	281		0.8735		0.9187	0.8578	0.6475	0.4189		0.8805	0.9568	0.8011	0.9218		0.9647	0.9891	0.9618	0.8805		0.9108	0.9601	0.9365	0.9822	0.9181	0.885	0.8865
	283		0.8718		0.9197	0.8594	0.6556	0.4224		0.8834	0.9559	0.8031	0.9235		0.9626	0.9909	0.9578	0.8759		0.9071	0.9576	0.9347	0.9799	0.9141	0.8825	0.8818
	285		0.8709		0.922	0.8643	0.6644	0.4252		0.8831	0.952	0.8052	0.9264		0.9581	0.9885	0.9596	0.8738		0.9028	0.9599	0.934	0.9807	0.9121	0.8832	0.88
	287		0.8737		0.9224	0.8662	0.6729	0.4289		0.8804	0.9504	0.8077	0.9272		0.9557	0.989	0.9619	0.8752		0.9003	0.9623	0.9344	0.9834	0.9085	0.8808	0.8744
	289		0.8705		0.9198	0.869	0.6805	0.4323		0.8739	0.949	0.8084	0.925		0.9531	0.9898	0.9672	0.8677		0.8995	0.9621	0.9341	0.988	0.9065	0.8768	0.8689
	291		0.8671		0.9165	0.8731	0.6884	0.4354		0.8682	0.9492	0.8084	0.9275		0.9526	0.9877	0.9666	0.8698		0.8998	0.9614	0.9351	0.9907	0.9047	0.8751	0.867
	293		0.8669		0.9154	0.8758	0.6961	0.4382		0.865	0.9474	0.8096	0.9272		0.9501	0.99	0.9667	0.8634		0.8962	0.9661	0.937	0.9893	0.9021	0.8724	0.8667
	295		0.8676		0.9159	0.8756	0.7045	0.4411		0.8624	0.9465	0.8117	0.9264		0.9454	0.9903	0.9665	0.8667		0.8916	0.9675	0.9353	0.9875	0.9006	0.8713	0.8558
	297		0.8685		0.9145	0.8793	0.7124	0.4449		0.8613	0.9449	0.8136	0.928		0.9448	0.9908	0.9638	0.8634		0.8912	0.9686	0.9339	0.9912	0.9018	0.8726	0.856
	299		0.8681		0.9145	0.8816	0.7178	0.4486		0.859	0.944	0.8107	0.9287		0.9391	0.9908	0.9647	0.8601		0.8872	0.9677	0.9313	0.9902	0.9026	0.8705	0.8554
	301		0.8712		0.914	0.8829	0.7254	0.4517		0.853	0.9426	0.8118	0.9303		0.9413	0.9904	0.9667	0.8644		0.8842	0.9673	0.9317	0.9959	0.9025	0.8691	0.8652
	303		0.8713		0.9114	0.884	0.7306	0.4567		0.8495	0.9431	0.8106	0.9312		0.9413	0.9932	0.9692	0.8681		0.8858	0.9645	0.932	0.9987	0.9031	0.8682	0.8635
	305		0.8676		0.908	0.887	0.7376	0.4597		0.8468	0.9497	0.809	0.9334		0.9411	0.9943	0.9723	0.8719		0.8825	0.9596	0.9315	1	0.9055	0.8662	0.863
	307		0.8691		0.9071	0.8886	0.7443	0.4631		0.8459	0.9498	0.8056	0.9335		0.9389	0.9965	0.9719	0.8832		0.8798	0.9576	0.9312	0.9982	0.9057	0.867	0.8605
	309		0.8718		0.9067	0.8877	0.7506	0.4662		0.8457	0.9513	0.8037	0.9351		0.9325	0.9986	0.9713	0.8858		0.8755	0.9585	0.9302	0.9985	0.9039	0.8681	0.8577
	311		0.8692		0.9069	0.8881	0.7585	0.469		0.8446	0.9504	0.8028	0.9359		0.9314	0.9964	0.9751	0.8903		0.8684	0.9537	0.9288	0.9994	0.9013	0.8699	0.8577
	313		0.868		0.9059	0.8883	0.7657	0.4728		0.8416	0.9488	0.8014	0.9333		0.931	0.9987	0.9725	0.892		0.8721	0.9535	0.9299	0.9999	0.9017	0.8664	0.8633
	315		0.8704		0.9063	0.8917	0.7716	0.475		0.8383	0.9492	0.8029	0.9316		0.929	1	0.9742	0.893		0.8726	0.9533	0.9303	0.9958	0.8997	0.8623	0.8659
	317		0.8709		0.9086	0.8916	0.7761	0.4775		0.8344	0.9518	0.8087	0.9312		0.9278	0.9991	0.9781	0.8995		0.8757	0.955	0.9298	0.9926	0.8979	0.858	0.8709
	319		0.8718		0.9145	0.8908	0.7809	0.4807		0.8334	0.9508	0.814	0.9326		0.9235	0.9996	0.9801	0.9077		0.8776	0.9561	0.9285	0.9922	0.8983	0.8549	0.8642
	321		0.8733		0.9153	0.8906	0.7864	0.4838		0.8347	0.952	0.8225	0.9339		0.924	0.9975	0.9794	0.9111		0.8778	0.9566	0.9286	0.9848	0.8996	0.8488	0.8661
	323		0.876		0.9132	0.8892	0.793	0.488		0.835	0.9444	0.8288	0.9328		0.9229	0.9968	0.978	0.9113		0.8792	0.9605	0.9281	0.9822	0.8978	0.8481	0.8692
	325		0.8763		0.9142	0.8888	0.8009	0.4918		0.8362	0.9413	0.8377	0.933		0.9218	0.9965	0.9756	0.9105		0.881	0.963	0.9285	0.976	0.8972	0.845	0.872
	327		0.8741		0.9153	0.889	0.8061	0.4947		0.8358	0.939	0.844	0.936		0.923	0.9974	0.9775	0.9149		0.8812	0.9612	0.9289	0.9718	0.8984	0.8429	0.8756
	329		0.8749		0.916	0.89	0.8123	0.4977		0.8357	0.9366	0.8485	0.9355		0.9231	0.9977	0.977	0.9165		0.8841	0.9615	0.93	0.9681	0.8995	0.8389	0.8763
	331		0.8764		0.9178	0.891	0.8182	0.5014		0.8365	0.936	0.8505	0.9371		0.9263	0.9959	0.9792	0.9119		0.8795	0.9585	0.926	0.9609	0.8976	0.835	0.8738
	333		0.8738		0.9182	0.8919	0.822	0.5056		0.8368	0.9357	0.8511	0.9388		0.9257	0.9929	0.98	0.9172		0.8769	0.9579	0.9252	0.9574	0.8969	0.8313	0.8709
	335		0.8752		0.9203	0.8919	0.8274	0.5088		0.8368	0.9303	0.851	0.9389		0.9272	0.9947	0.9805	0.9185		0.8738	0.958	0.9256	0.9516	0.896	0.8268	0.8666
	337		0.8766		0.9224	0.8916	0.8336	0.5122		0.8333	0.9345	0.8491	0.9403		0.9261	0.9955	0.9825	0.9145		0.8739	0.9569	0.9244	0.9446	0.8959	0.8236	0.8702
	339		0.8773		0.9242	0.8907	0.8367	0.5162		0.8314	0.9314	0.8481	0.9389		0.9236	0.9965	0.9861	0.9111		0.8694	0.9545	0.921	0.9452	0.895	0.8254	0.8708
	341		0.8776		0.9272	0.891	0.8433	0.519		0.8269	0.9304	0.8481	0.9378		0.9241	0.9979	0.9863	0.9073		0.8695	0.9499	0.9192	0.9408	0.8935	0.8253	0.8709
	343		0.8796		0.93	0.8906	0.8485	0.5232		0.8239	0.9276	0.8471	0.9383		0.9219	0.9963	0.9893	0.9023		0.8661	0.9457	0.9167	0.9393	0.8911	0.825	0.8747
	345		0.8834		0.9334	0.8913	0.8514	0.5273		0.8191	0.9282	0.849	0.9387		0.9229	0.9951	0.9899	0.897		0.8634	0.9447	0.913	0.9378	0.891	0.8239	0.8741
	347		0.885		0.9346	0.8932	0.8576	0.5311		0.8134	0.9301	0.8487	0.9388		0.9181	0.9967	0.9881	0.895		0.8618	0.942	0.9078	0.937	0.8916	0.8247	0.871
	349		0.8854		0.9356	0.8952	0.8604	0.535		0.809	0.9315	0.8508	0.9398		0.9122	0.9957	0.9897	0.8976		0.8562	0.9407	0.91	0.9364	0.8895	0.8222	0.871
	351		0.8911		0.937	0.8956	0.8635	0.538		0.807	0.9293	0.8533	0.941		0.9058	0.9944	0.9931	0.8953		0.8565	0.9374	0.9067	0.9365	0.8873	0.8206	0.8744
	353		0.8911		0.938	0.8954	0.8693	0.5415		0.809	0.9281	0.8534	0.9408		0.8978	0.9929	0.9934	0.8929		0.8556	0.9343	0.9053	0.938	0.8862	0.8219	0.8721
	355		0.8896		0.9363	0.8981	0.8768	0.5457		0.8117	0.9231	0.8513	0.9421		0.8987	0.9907	0.9905	0.8884		0.8519	0.9333	0.9021	0.9347	0.8852	0.8224	0.8712
	357		0.8928		0.9303	0.9054	0.8807	0.549		0.8057	0.9247	0.8494	0.9404		0.8964	0.9904	0.9868	0.8893		0.8542	0.938	0.9026	0.9339	0.886	0.818	0.8686
	359		0.8957		0.9307	0.9095	0.8855	0.5538		0.8034	0.9248	0.8514	0.9392		0.8916	0.9875	0.9883	0.8976		0.8541	0.9399	0.9051	0.9308	0.886	0.8127	0.866
	361		0.8937		0.93	0.9118	0.8885	0.5575		0.8017	0.9288	0.8506	0.9409		0.8887	0.9864	0.9879	0.902		0.8543	0.9447	0.9077	0.9292	0.8872	0.8137	0.862
	363		0.8931		0.9292	0.9125	0.892	0.5605		0.8013	0.9285	0.8481	0.941		0.886	0.9878	0.9878	0.9002		0.8569	0.9469	0.9101	0.9258	0.8846	0.8137	0.8638
	365		0.8957		0.9288	0.9143	0.8964	0.5655		0.8026	0.9278	0.8468	0.9423		0.8836	0.9861	0.9908	0.8996		0.8584	0.9468	0.9148	0.9241	0.8816	0.8117	0.8665
	367		0.895		0.9317	0.9119	0.897	0.5699		0.8028	0.9302	0.8421	0.9415		0.8825	0.988	0.9922	0.8987		0.8613	0.9467	0.9156	0.9218	0.8824	0.8129	0.8652
	369		0.8939		0.9313	0.9113	0.9034	0.5749		0.7984	0.9364	0.839	0.941		0.8832	0.9885	0.991	0.8987		0.8604	0.947	0.9157	0.9205	0.8805	0.8133	0.8602
	371		0.8965		0.9319	0.9105	0.9084	0.5776		0.7931	0.9382	0.8388	0.9412		0.8865	0.9886	0.9927	0.8979		0.8649	0.9439	0.917	0.9179	0.8799	0.8127	0.8633
	373		0.8962		0.9326	0.9092	0.9119	0.5823		0.7903	0.9361	0.8374	0.9381		0.881	0.99	0.995	0.9027		0.8636	0.9391	0.9201	0.9226	0.8783	0.8131	0.8627
	375		0.8929		0.9353	0.9112	0.916	0.5846		0.7937	0.9349	0.8366	0.9412		0.8785	0.9916	0.994	0.9003		0.8616	0.9333	0.921	0.9233	0.876	0.8137	0.8649
	377		0.8931		0.9379	0.9132	0.92	0.5882		0.7958	0.9377	0.8328	0.945		0.8775	0.9923	0.9917	0.9005		0.8627	0.9284	0.9185	0.9271	0.8756	0.8135	0.8687
	379		0.8953		0.939	0.9128	0.9232	0.5923		0.7947	0.9382	0.8312	0.9473		0.8769	0.9952	0.9923	0.9014		0.8592	0.9208	0.9188	0.9312	0.8731	0.8081	0.8698
	381		0.8933		0.9415	0.9106	0.9291	0.5951		0.7954	0.9382	0.8353	0.9463		0.8752	0.9946	0.9929	0.9002		0.8589	0.9147	0.9173	0.9318	0.8722	0.8059	0.8685
	383		0.8918		0.9436	0.909	0.9348	0.5978		0.7936	0.9417	0.8415	0.9461		0.8765	0.9948	0.9923	0.904		0.8562	0.9133	0.916	0.9304	0.8728	0.806	0.8678
	385		0.8924		0.9447	0.9096	0.9345	0.601		0.7928	0.9417	0.8548	0.9445		0.8749	0.9921	0.991	0.9128		0.8569	0.9119	0.9123	0.9323	0.872	0.8076	0.8672
	387		0.8912		0.9474	0.9085	0.9383	0.6042		0.7946	0.9382	0.8646	0.9422		0.8747	0.9938	0.9916	0.9159		0.8542	0.9109	0.9142	0.9312	0.8712	0.8054	0.8707
	389		0.8885		0.9476	0.9093	0.9443	0.6071		0.7939	0.9393	0.8731	0.9434		0.8722	0.9963	0.9907	0.9168		0.8497	0.9123	0.916	0.93	0.8707	0.8045	0.8719
	391		0.8909		0.9479	0.9081	0.947	0.6099		0.7926	0.9443	0.8846	0.9428		0.8728	0.9946	0.9893	0.918		0.8506	0.9166	0.9177	0.9232	0.8723	0.8028	0.8709
	393		0.8903		0.9495	0.9083	0.9475	0.6137		0.7904	0.9506	0.8937	0.9434		0.8727	0.9941	0.9936	0.9201		0.8506	0.9155	0.9201	0.9182	0.8721	0.8032	0.8727
	395		0.8864		0.9513	0.9045	0.9489	0.6161		0.7899	0.9518	0.9043	0.947		0.8725	0.9955	0.9954	0.9173		0.8481	0.9166	0.9227	0.9146	0.8707	0.8021	0.8729
	397		0.8874		0.9516	0.8995	0.9526	0.6189		0.7908	0.9584	0.9178	0.9461		0.8722	0.993	0.9923	0.9115		0.8512	0.9201	0.9225	0.9101	0.8712	0.8029	0.8696
	399		0.8933		0.9534	0.8996	0.9545	0.6208		0.7912	0.9621	0.9224	0.9453		0.872	0.9936	0.9917	0.9109		0.8489	0.922	0.9245	0.9115	0.8725	0.8011	0.8678
	401		0.8921		0.9566	0.8996	0.9565	0.6238		0.7912	0.9626	0.9235	0.9448		0.8719	0.9942	0.9925	0.9142		0.85	0.9202	0.9268	0.9111	0.87	0.7996	0.8654
	403		0.8916		0.9555	0.899	0.9607	0.6258		0.7906	0.9631	0.9221	0.9417		0.8726	0.9937	0.9928	0.9045		0.8451	0.9207	0.9315	0.9107	0.8705	0.7961	0.863
	405		0.895		0.9532	0.9003	0.9643	0.6273		0.7883	0.9672	0.9227	0.9429		0.8725	0.9938	0.9934	0.9023		0.8454	0.9203	0.9325	0.9115	0.8721	0.7955	0.8602
	407		0.8951		0.9531	0.9	0.9658	0.6284		0.7871	0.9708	0.9175	0.9439		0.8754	0.9928	0.9904	0.9038		0.8443	0.9204	0.934	0.9144	0.8721	0.7961	0.8585
	409		0.8907		0.9536	0.8999	0.9706	0.6324		0.7875	0.9752	0.9151	0.9461		0.875	0.9955	0.9913	0.9012		0.843	0.9183	0.9342	0.9176	0.8697	0.7977	0.8559
	411		0.8932		0.956	0.8997	0.9734	0.6347		0.7865	0.9748	0.9157	0.9517		0.8754	0.9906	0.9916	0.8993		0.8416	0.9175	0.9333	0.9174	0.869	0.7971	0.8547
	413		0.896		0.9548	0.8993	0.9759	0.6387		0.7848	0.9775	0.9156	0.9492		0.8754	0.9846	0.9908	0.8957		0.8389	0.9189	0.9325	0.916	0.8698	0.7978	0.8533
	415		0.8918		0.9565	0.8993	0.9799	0.6416		0.7809	0.9774	0.911	0.9457		0.8743	0.983	0.9924	0.9054		0.837	0.9175	0.9315	0.9164	0.8701	0.796	0.8553
	417		0.8871		0.9572	0.9011	0.9805	0.6442		0.7797	0.9771	0.9113	0.9418		0.8724	0.9795	0.9938	0.9081		0.8368	0.9167	0.9317	0.9133	0.8675	0.7962	0.8564
	419		0.8892		0.9584	0.9043	0.9818	0.6464		0.78	0.9803	0.9097	0.9434		0.8709	0.9768	0.9912	0.9009		0.8327	0.9184	0.931	0.9131	0.8679	0.7964	0.8567
	421		0.8871		0.9574	0.9031	0.9836	0.6505		0.7786	0.9785	0.9076	0.9445		0.8717	0.9778	0.9919	0.9027		0.8354	0.9195	0.9305	0.9122	0.8679	0.7957	0.8553
	423		0.881		0.9576	0.9025	0.9878	0.653		0.7798	0.9783	0.9051	0.9455		0.8704	0.9768	0.993	0.9017		0.8351	0.9197	0.9285	0.9125	0.8675	0.7967	0.8566
	425		0.8822		0.9578	0.9023	0.9889	0.6561		0.7816	0.9804	0.9101	0.9477		0.8641	0.9786	0.9965	0.9012		0.834	0.9192	0.9268	0.9098	0.8671	0.7937	0.8531
	427		0.8881		0.9577	0.9029	0.9898	0.6601		0.7782	0.9768	0.9138	0.9472		0.8625	0.9783	0.9979	0.9034		0.8361	0.9169	0.9245	0.908	0.8655	0.7927	0.8519
	429		0.8868		0.958	0.9053	0.9931	0.6651		0.7784	0.9735	0.9129	0.9498		0.86	0.9804	0.9951	0.905		0.8364	0.9177	0.9248	0.9148	0.8646	0.7932	0.8491
	431		0.8849		0.958	0.9039	0.9942	0.6675		0.7771	0.9714	0.9088	0.9488		0.8566	0.9855	0.9945	0.9103		0.8357	0.9142	0.926	0.9221	0.8625	0.7917	0.8453
	433		0.8895		0.9601	0.9053	0.9983	0.6716		0.7781	0.9709	0.9083	0.9438		0.8591	0.9871	0.9925	0.9077		0.8308	0.9137	0.9269	0.9215	0.8619	0.7944	0.8464
	435		0.888		0.9599	0.9073	0.9985	0.6757		0.7755	0.9701	0.9094	0.9467		0.858	0.9881	0.989	0.9047		0.8272	0.9121	0.9243	0.922	0.8621	0.7947	0.8481
	437		0.885		0.9602	0.9074	0.9992	0.68		0.7751	0.9691	0.9127	0.9479		0.8576	0.9903	0.9896	0.9108		0.8302	0.9136	0.9208	0.9231	0.8637	0.7953	0.8498
	439		0.8907		0.958	0.9089	1	0.6843		0.7726	0.9708	0.9114	0.9492		0.856	0.9928	0.9886	0.9142		0.8284	0.9088	0.9175	0.9228	0.8609	0.7968	0.8523
	441		0.8939		0.9611	0.9082	0.9973	0.6879		0.7734	0.9712	0.9123	0.9497		0.8551	0.9946	0.9885	0.9151		0.823	0.9059	0.9194	0.9212	0.8597	0.7976	0.8531
	443		0.8904		0.9646	0.9083	0.9975	0.692		0.7725	0.9679	0.912	0.9492		0.8587	0.9878	0.9898	0.9158		0.8238	0.9035	0.9167	0.9205	0.8576	0.7975	0.8521
	445		0.8868		0.9671	0.911	0.9951	0.6959		0.7746	0.9721	0.9129	0.9482		0.8584	0.9855	0.9886	0.9152		0.8237	0.904	0.916	0.9203	0.8576	0.7963	0.8554
	447		0.8882		0.9695	0.9137	0.9903	0.6992		0.7732	0.9818	0.9176	0.9445		0.8604	0.9858	0.99	0.9171		0.8197	0.9046	0.9154	0.9122	0.8568	0.7952	0.8553
	449		0.8855		0.9701	0.916	0.989	0.7013		0.7734	0.9849	0.9231	0.9428		0.8593	0.9854	0.9909	0.9208		0.8173	0.9034	0.9125	0.907	0.8569	0.7946	0.8608
	451		0.8826		0.971	0.9166	0.9865	0.7061		0.7728	0.983	0.9246	0.9418		0.8567	0.9839	0.9949	0.9142		0.8187	0.8993	0.9108	0.9084	0.8544	0.7918	0.8601
	453		0.8893		0.9699	0.9166	0.9855	0.7094		0.7728	0.9857	0.927	0.9428		0.8598	0.9856	0.9947	0.9202		0.8188	0.8978	0.9118	0.908	0.8528	0.791	0.8596
	455		0.89		0.9703	0.9156	0.9872	0.7123		0.7731	0.987	0.9293	0.9457		0.859	0.9851	0.9934	0.9234		0.8178	0.8946	0.9129	0.9075	0.8513	0.789	0.862
	457		0.8864		0.9683	0.9147	0.9844	0.7164		0.776	0.9878	0.9314	0.9448		0.858	0.9838	0.9945	0.926		0.8179	0.8937	0.9132	0.9065	0.8524	0.79	0.864
	459		0.8876		0.9697	0.9156	0.9848	0.7195		0.7751	0.9916	0.9352	0.9446		0.8612	0.9818	0.9918	0.927		0.8225	0.894	0.9138	0.907	0.8524	0.7879	0.8638
	461		0.8912		0.9714	0.9153	0.9874	0.7224		0.7746	0.9936	0.9373	0.9434		0.8618	0.9851	0.989	0.9239		0.8217	0.892	0.9156	0.9166	0.8521	0.7913	0.8706
	463		0.8904		0.9712	0.9162	0.9894	0.7263		0.7759	0.9934	0.9354	0.942		0.8609	0.9849	0.9891	0.9269		0.8183	0.8908	0.9164	0.9168	0.8526	0.7915	0.8664
	465		0.8914		0.9736	0.9161	0.9858	0.7281		0.7754	0.9887	0.9345	0.9416		0.8605	0.987	0.9899	0.9314		0.8212	0.8868	0.9155	0.9189	0.8541	0.7877	0.8672
	467		0.898		0.9757	0.9163	0.9834	0.7312		0.777	0.9882	0.9325	0.9408		0.8651	0.986	0.9889	0.9275		0.8221	0.8854	0.9163	0.9194	0.852	0.7889	0.8618
	469		0.8961		0.977	0.9207	0.9825	0.7332		0.7774	0.9885	0.9328	0.9405		0.8659	0.9894	0.9899	0.9328		0.8206	0.8859	0.9178	0.9186	0.8522	0.7904	0.8573
	471		0.8938		0.9773	0.9203	0.9825	0.7372		0.7778	0.9893	0.9309	0.944		0.8641	0.9885	0.9917	0.9373		0.8234	0.8859	0.915	0.9175	0.853	0.7906	0.8591
	473		0.898		0.9784	0.9217	0.9823	0.7384		0.7751	0.988	0.9284	0.9446		0.866	0.9855	0.9915	0.9323		0.8255	0.8827	0.9132	0.9177	0.8517	0.7921	0.8536
	475		0.8987		0.9799	0.923	0.9809	0.74		0.7742	0.9897	0.9316	0.9449		0.8666	0.9839	0.9918	0.9309		0.8241	0.8835	0.9105	0.9158	0.8518	0.7918	0.855
	477		0.8958		0.9804	0.9232	0.9804	0.742		0.7722	0.9885	0.9331	0.9422		0.8655	0.9822	0.9922	0.933		0.8237	0.8823	0.909	0.9131	0.8518	0.7929	0.8544
	479		0.8982		0.9787	0.9254	0.9828	0.7444		0.772	0.9894	0.9384	0.9448		0.8613	0.9828	0.9937	0.9368		0.8238	0.8833	0.9084	0.9029	0.8528	0.7908	0.8534
	481		0.9019		0.9759	0.9252	0.9841	0.7482		0.7692	0.9899	0.945	0.9465		0.8622	0.9835	0.9917	0.933		0.8268	0.8841	0.9049	0.9046	0.8531	0.7901	0.8588
	483		0.8988		0.9761	0.9244	0.9845	0.7527		0.77	0.9916	0.9497	0.9514		0.8617	0.9825	0.9902	0.9275		0.8241	0.8857	0.9008	0.9048	0.8527	0.7939	0.8583
	485		0.8974		0.9734	0.9256	0.9855	0.7548		0.7678	0.9946	0.9496	0.9545		0.8624	0.9851	0.9915	0.9283		0.8216	0.8874	0.901	0.9021	0.8556	0.7932	0.8646
	487		0.905		0.9708	0.9283	0.9857	0.7595		0.7652	0.996	0.9511	0.9568		0.86	0.9832	0.9886	0.9242		0.8235	0.8863	0.8996	0.9031	0.8556	0.7902	0.8701
	489		0.9026		0.9707	0.9285	0.9895	0.7609		0.7656	0.9969	0.9524	0.9557		0.8595	0.9838	0.9896	0.9257		0.8172	0.8842	0.9014	0.9052	0.8539	0.7874	0.8655
	491		0.9008		0.9703	0.9281	0.9887	0.7648		0.7687	0.9988	0.9535	0.9562		0.8573	0.9884	0.9904	0.9289		0.8138	0.8842	0.903	0.9052	0.8538	0.7865	0.8668
	493		0.9037		0.9703	0.9277	0.9888	0.7666		0.7689	1	0.954	0.954		0.8556	0.9898	0.9881	0.9293		0.8149	0.8843	0.904	0.908	0.8523	0.7864	0.8646
	495		0.9064		0.9698	0.9283	0.989	0.7694		0.7674	0.9984	0.9515	0.9557		0.854	0.9923	0.988	0.9301		0.813	0.8839	0.9033	0.9099	0.8509	0.7884	0.8624
	497		0.9013		0.9672	0.9291	0.9869	0.7706		0.768	0.9974	0.9436	0.9573		0.8579	0.9911	0.9857	0.9278		0.8093	0.8827	0.903	0.9096	0.8501	0.7893	0.8587
	499		0.9013		0.9669	0.931	0.983	0.7735		0.7697	0.9974	0.9357	0.9616		0.8579	0.9896	0.9865	0.928		0.8062	0.8823	0.904	0.9085	0.8497	0.7914	0.8534
	501		0.9041		0.9672	0.9329	0.9822	0.7748		0.7708	0.9958	0.9297	0.9622		0.8554	0.9907	0.9867	0.9276		0.8085	0.8815	0.9078	0.9074	0.848	0.7913	0.8525
	503		0.9012		0.966	0.9337	0.9841	0.7773		0.7692	0.9928	0.9287	0.9628		0.8541	0.9881	0.9869	0.9254		0.8135	0.88	0.9074	0.9079	0.8448	0.7916	0.8411
	505		0.8996		0.9645	0.934	0.985	0.7784		0.7703	0.9925	0.9297	0.9637		0.8546	0.9858	0.9892	0.927		0.8109	0.8807	0.9049	0.9065	0.8447	0.7955	0.8312
	507		0.9031		0.9646	0.9318	0.9869	0.7806		0.7707	0.9933	0.9269	0.9633		0.8539	0.9837	0.9904	0.921		0.8132	0.8825	0.9033	0.9042	0.8453	0.7963	0.8298
	509		0.9041		0.9623	0.9325	0.9865	0.7818		0.7694	0.9898	0.928	0.9638		0.8554	0.9819	0.9912	0.9172		0.8128	0.8842	0.9018	0.9045	0.8454	0.7947	0.8324
	511		0.8998		0.9615	0.9308	0.9889	0.7849		0.7697	0.9877	0.9274	0.9643		0.8562	0.9826	0.9934	0.918		0.8104	0.8836	0.9008	0.9045	0.8464	0.7949	0.8292
	513		0.9002		0.9598	0.9306	0.9892	0.7886		0.7724	0.9897	0.9256	0.9623		0.8523	0.9828	0.9946	0.9161		0.8082	0.8827	0.9029	0.9032	0.8486	0.7922	0.8305
	515		0.9043		0.9604	0.9295	0.988	0.7926		0.7736	0.9893	0.9265	0.9661		0.8504	0.9797	0.9966	0.9156		0.8103	0.8808	0.9042	0.9041	0.8471	0.7908	0.8314
	517		0.8999		0.9616	0.9288	0.987	0.7936		0.7715	0.9919	0.927	0.9655		0.8489	0.9796	1	0.9187		0.8089	0.8787	0.907	0.9041	0.8458	0.7897	0.8311
	519		0.8992		0.9624	0.9307	0.985	0.7975		0.77	0.9918	0.9248	0.9648		0.8504	0.9791	0.9968	0.9245		0.8074	0.8761	0.9088	0.9044	0.8454	0.788	0.8312
	521		0.9035		0.9604	0.9325	0.9833	0.7976		0.7715	0.9914	0.9248	0.9615		0.8461	0.9834	0.995	0.9271		0.8034	0.8757	0.9066	0.9046	0.8453	0.7853	0.8364
	523		0.9		0.9604	0.9343	0.9832	0.8		0.7717	0.9886	0.9239	0.9612		0.8452	0.9815	0.9935	0.9305		0.8014	0.8752	0.9097	0.9037	0.8453	0.7819	0.8463
	525		0.8997		0.9592	0.9326	0.9835	0.8024		0.7706	0.9879	0.9263	0.9588		0.8431	0.982	0.989	0.9326		0.8022	0.8747	0.9132	0.9082	0.8451	0.7843	0.8485
	527		0.9009		0.9572	0.9326	0.9791	0.8055		0.7696	0.9881	0.9273	0.9604		0.8404	0.9835	0.9872	0.9346		0.8042	0.8733	0.9151	0.9088	0.8459	0.7818	0.8463
	529		0.9022		0.9591	0.9358	0.9798	0.8062		0.7689	0.9892	0.9262	0.9596		0.8384	0.9837	0.9852	0.931		0.8064	0.8729	0.918	0.9092	0.844	0.7788	0.8503
	531		0.9004		0.9574	0.9379	0.9773	0.8099		0.7694	0.9888	0.9285	0.9622		0.8422	0.98	0.9817	0.9302		0.8101	0.8725	0.9179	0.911	0.8423	0.7785	0.8533
	533		0.9013		0.9586	0.9383	0.9768	0.8113		0.7687	0.992	0.9264	0.9628		0.8431	0.9814	0.9817	0.9326		0.811	0.8731	0.9182	0.9114	0.844	0.7782	0.8555
	535		0.9081		0.962	0.9417	0.9779	0.816		0.7692	0.9865	0.9264	0.9612		0.8441	0.9822	0.975	0.9304		0.8107	0.8735	0.917	0.9125	0.8433	0.7786	0.8595
	537		0.9066		0.9624	0.9428	0.9788	0.8177		0.7695	0.9861	0.9298	0.9558		0.8411	0.9818	0.978	0.9279		0.8105	0.8775	0.9136	0.9112	0.8426	0.7796	0.8606
	539		0.9065		0.9621	0.9436	0.9764	0.8206		0.7711	0.9846	0.9301	0.9552		0.8389	0.9782	0.9769	0.9273		0.8103	0.8805	0.9167	0.9115	0.8457	0.7837	0.863
	541		0.9125		0.9641	0.9454	0.9765	0.824		0.7724	0.9869	0.9327	0.9553		0.8396	0.9827	0.9737	0.9282		0.8147	0.8783	0.9153	0.9128	0.8446	0.7842	0.8592
	543		0.9097		0.9644	0.9477	0.9761	0.8256		0.7722	0.9831	0.9311	0.954		0.8435	0.982	0.9752	0.9281		0.8117	0.878	0.9159	0.9106	0.8447	0.7809	0.8597
	545		0.9093		0.9653	0.95	0.9746	0.8291		0.7736	0.984	0.9295	0.9561		0.8414	0.9832	0.9742	0.9277		0.8117	0.8789	0.9148	0.9066	0.8443	0.783	0.8609
	547		0.9161		0.9694	0.9487	0.973	0.8307		0.7733	0.9823	0.9324	0.9564		0.8414	0.9793	0.9747	0.9296		0.8071	0.8788	0.915	0.908	0.8453	0.7851	0.8586
	549		0.9155		0.9698	0.952	0.9707	0.8335		0.7718	0.9816	0.9327	0.9541		0.84	0.9808	0.9752	0.9316		0.8027	0.8783	0.9152	0.909	0.8451	0.7858	0.8548
	551		0.9119		0.9711	0.951	0.9721	0.8339		0.7724	0.9799	0.9374	0.9558		0.8386	0.98	0.9727	0.9379		0.8012	0.8788	0.9124	0.9078	0.8452	0.7834	0.8545
	553		0.9082		0.9711	0.9539	0.9713	0.8355		0.7732	0.9827	0.9379	0.954		0.838	0.9808	0.9746	0.9363		0.8003	0.8779	0.9142	0.9055	0.8464	0.7817	0.8545
	555		0.9154		0.9723	0.9534	0.9701	0.8393		0.7735	0.9826	0.9334	0.953		0.8414	0.9799	0.9731	0.9415		0.7993	0.8738	0.9163	0.9083	0.8473	0.7806	0.8535
	557		0.9136		0.9705	0.9546	0.9719	0.841		0.7723	0.9855	0.933	0.9536		0.8449	0.9797	0.9729	0.9456		0.799	0.8697	0.9184	0.9082	0.846	0.7759	0.8539
	559		0.9092		0.9708	0.9557	0.9728	0.8425		0.7713	0.9842	0.9274	0.9529		0.8429	0.9796	0.9753	0.9442		0.7972	0.8719	0.9192	0.9091	0.847	0.7777	0.8539
	561		0.9139		0.972	0.9549	0.9733	0.847		0.7728	0.9859	0.9277	0.9521		0.8378	0.9791	0.9737	0.9398		0.7988	0.8691	0.9178	0.9112	0.8443	0.7802	0.8546
	563		0.9152		0.975	0.9566	0.9712	0.8482		0.7737	0.9852	0.9277	0.9518		0.8392	0.9746	0.9738	0.9397		0.796	0.8689	0.9175	0.9145	0.8437	0.7793	0.8576
	565		0.9087		0.977	0.9587	0.9727	0.8502		0.7753	0.9865	0.9227	0.9531		0.8396	0.9783	0.9729	0.9379		0.7979	0.8693	0.9166	0.912	0.8441	0.7779	0.8567
	567		0.9113		0.9752	0.9601	0.9728	0.8513		0.776	0.9842	0.9182	0.9544		0.8366	0.9782	0.9727	0.9359		0.8017	0.8685	0.9164	0.9114	0.843	0.7751	0.8598
	569		0.9154		0.9751	0.9609	0.973	0.852		0.7733	0.9846	0.9157	0.9544		0.8347	0.9849	0.9713	0.9281		0.8025	0.8685	0.9186	0.9142	0.8419	0.7752	0.8569
	571		0.9184		0.9759	0.9612	0.9745	0.8538		0.7716	0.9817	0.9183	0.9552		0.8328	0.9822	0.9732	0.9327		0.8028	0.8684	0.9175	0.9169	0.8409	0.7741	0.8559
	573		0.9118		0.9754	0.9592	0.9739	0.8529		0.7702	0.9823	0.9187	0.9581		0.8289	0.9811	0.9745	0.9327		0.8036	0.869	0.9179	0.9165	0.8416	0.7725	0.8549
	575		0.914		0.9744	0.9597	0.9716	0.8556		0.77	0.979	0.9182	0.959		0.8286	0.9784	0.9793	0.9267		0.8015	0.8702	0.9161	0.918	0.8429	0.7751	0.8552
	577		0.9172		0.9753	0.9579	0.9722	0.8553		0.7668	0.9781	0.9196	0.96		0.8288	0.9747	0.9774	0.9212		0.803	0.8705	0.9186	0.9179	0.8439	0.7749	0.853
	579		0.913		0.9747	0.9578	0.9719	0.8556		0.7643	0.9776	0.9231	0.9614		0.8308	0.9745	0.974	0.9262		0.8032	0.8715	0.9188	0.9215	0.8449	0.7719	0.8509
	581		0.9112		0.9761	0.9584	0.9694	0.8574		0.7612	0.979	0.9243	0.9619		0.833	0.9758	0.9764	0.9302		0.802	0.8693	0.9202	0.9219	0.8441	0.7722	0.848
	583		0.9165		0.9787	0.9581	0.9682	0.8581		0.7594	0.9777	0.9268	0.9619		0.8295	0.9737	0.9752	0.9313		0.803	0.8684	0.9207	0.9256	0.8435	0.7723	0.8506
	585		0.9173		0.9787	0.9603	0.9674	0.8598		0.7565	0.9793	0.9306	0.9624		0.8322	0.9744	0.973	0.9374		0.8004	0.8695	0.9226	0.9269	0.8434	0.7726	0.8491
	587		0.9142		0.9795	0.961	0.9672	0.8599		0.7572	0.976	0.9303	0.9638		0.8326	0.9707	0.9752	0.9374		0.801	0.87	0.9226	0.9264	0.8428	0.7725	0.8496
	589		0.9153		0.9812	0.9639	0.9658	0.8631		0.7571	0.9766	0.928	0.9644		0.8364	0.9702	0.9726	0.9371		0.7999	0.8708	0.9219	0.9256	0.8426	0.7693	0.8491
	591		0.9217		0.9819	0.9652	0.9664	0.8641		0.7587	0.9761	0.9313	0.9663		0.8379	0.9694	0.9702	0.9335		0.7977	0.8708	0.9205	0.925	0.8411	0.7693	0.8505
	593		0.9173		0.9822	0.9671	0.9662	0.8658		0.7577	0.9767	0.9326	0.968		0.8365	0.9735	0.969	0.9377		0.7986	0.8705	0.9186	0.9251	0.8391	0.7682	0.8489
	595		0.9137		0.9841	0.9672	0.9652	0.8676		0.7576	0.9787	0.933	0.9669		0.8372	0.9766	0.9716	0.9416		0.796	0.8698	0.9179	0.9246	0.8381	0.7674	0.8536
	597		0.9212		0.9844	0.9658	0.9658	0.8699		0.759	0.9782	0.929	0.9682		0.8388	0.9793	0.975	0.9446		0.7963	0.8688	0.9172	0.9187	0.8375	0.7707	0.859
	599		0.9206		0.9844	0.9657	0.9659	0.8698		0.7588	0.976	0.9282	0.9706		0.8354	0.979	0.9698	0.944		0.7966	0.8697	0.9184	0.92	0.8377	0.7719	0.8579
	601		0.9161		0.9825	0.9651	0.9676	0.8727		0.7585	0.9778	0.924	0.9733		0.8392	0.9786	0.9702	0.9481		0.7969	0.8698	0.9175	0.9207	0.8372	0.7731	0.8584
	603		0.9198		0.9826	0.9656	0.9665	0.8737		0.7609	0.9772	0.9235	0.9719		0.841	0.98	0.9721	0.9478		0.7961	0.8705	0.9154	0.9206	0.8392	0.7744	0.8588
	605		0.9271		0.984	0.9628	0.9653	0.8765		0.7602	0.9802	0.9238	0.9734		0.8392	0.9809	0.9698	0.9507		0.7934	0.8699	0.9144	0.923	0.8409	0.7768	0.8561
	607		0.923		0.9866	0.965	0.9662	0.8776		0.759	0.9795	0.9229	0.9732		0.837	0.9822	0.9726	0.9555		0.791	0.8692	0.9146	0.926	0.8404	0.7819	0.8572
	609		0.9197		0.9883	0.9673	0.9652	0.8806		0.7579	0.9781	0.9243	0.9718		0.8357	0.9842	0.9754	0.9565		0.7917	0.8708	0.9152	0.9278	0.842	0.7852	0.8584
	611		0.927		0.9892	0.9674	0.9639	0.8831		0.7587	0.9782	0.9282	0.9698		0.8364	0.9839	0.9729	0.9524		0.7917	0.8704	0.9173	0.9286	0.8442	0.7869	0.8599
	613		0.93		0.9902	0.9687	0.9654	0.8859		0.7611	0.9722	0.9298	0.9721		0.8362	0.9817	0.9684	0.958		0.7936	0.8694	0.9164	0.932	0.8428	0.7859	0.8571
	615		0.9242		0.992	0.9709	0.9661	0.8905		0.7596	0.974	0.9332	0.9727		0.8339	0.9802	0.9653	0.953		0.793	0.8717	0.9186	0.934	0.8441	0.7837	0.8525
	617		0.9294		0.9905	0.9716	0.9653	0.8931		0.7586	0.9737	0.9334	0.9715		0.8354	0.9816	0.9632	0.9507		0.792	0.8725	0.919	0.9346	0.8442	0.7846	0.8555
	619		0.93		0.991	0.969	0.9664	0.8962		0.7602	0.9754	0.9374	0.9732		0.834	0.985	0.961	0.9508		0.7897	0.8715	0.9181	0.9322	0.8434	0.7845	0.8543
	621		0.9249		0.9894	0.9706	0.9663	0.8989		0.7607	0.976	0.9389	0.9708		0.8298	0.9834	0.9581	0.9478		0.7887	0.8731	0.9192	0.9316	0.8423	0.7845	0.8568
	623		0.9185		0.9863	0.9712	0.9677	0.9006		0.7589	0.9755	0.9407	0.9698		0.8312	0.9794	0.9576	0.9492		0.7915	0.8739	0.9199	0.9317	0.8408	0.7854	0.8603
	625		0.9226		0.9873	0.9713	0.9679	0.9037		0.761	0.9794	0.9454	0.9697		0.8302	0.9795	0.9595	0.9469		0.7929	0.8752	0.921	0.9305	0.8418	0.7837	0.8593
	627		0.9279		0.9881	0.9699	0.9675	0.9052		0.7607	0.9807	0.9441	0.9687		0.8304	0.9785	0.9536	0.948		0.7933	0.8728	0.9199	0.93	0.8391	0.7826	0.8571
	629		0.922		0.9887	0.9678	0.9672	0.9063		0.7591	0.9815	0.9401	0.9665		0.8286	0.9747	0.9498	0.9533		0.7951	0.8728	0.9195	0.9316	0.8389	0.7787	0.856
	631		0.9218		0.9868	0.9671	0.9687	0.9088		0.7574	0.9853	0.94	0.9649		0.8251	0.9747	0.9532	0.9481		0.7904	0.8733	0.9174	0.9303	0.8393	0.7781	0.8563
	633		0.9276		0.9877	0.9662	0.9688	0.9089		0.7556	0.9877	0.9377	0.9649		0.8253	0.9743	0.9576	0.951		0.7889	0.8755	0.9151	0.9304	0.8387	0.7781	0.8555
	635		0.9235		0.9876	0.9663	0.9682	0.9104		0.7567	0.9889	0.9401	0.9651		0.8243	0.9766	0.9657	0.9503		0.792	0.8749	0.9128	0.9301	0.8376	0.7765	0.8518
	637		0.923		0.9885	0.9665	0.9678	0.9099		0.7546	0.9864	0.9388	0.9647		0.8216	0.9741	0.9701	0.9551		0.7931	0.8802	0.9161	0.9297	0.8394	0.7736	0.85
	639		0.9227		0.99	0.9669	0.9682	0.912		0.753	0.9843	0.937	0.9612		0.823	0.9762	0.974	0.9586		0.7949	0.8831	0.9157	0.9291	0.8407	0.7728	0.8455
	641		0.9236		0.9888	0.9661	0.9673	0.9138		0.7534	0.9837	0.9344	0.9624		0.8224	0.9802	0.9761	0.9555		0.7946	0.8847	0.9161	0.9298	0.8409	0.7709	0.8434
	643		0.9245		0.9895	0.9678	0.9666	0.9157		0.7549	0.9799	0.9307	0.9621		0.8193	0.9814	0.9724	0.9569		0.7956	0.885	0.9157	0.9279	0.8387	0.7697	0.8438
	645		0.9206		0.9896	0.966	0.9658	0.9204		0.7565	0.9799	0.9303	0.9626		0.8176	0.9814	0.9778	0.9581		0.7935	0.8856	0.9195	0.9289	0.8369	0.77	0.8446
	647		0.9221		0.9874	0.9669	0.9632	0.9203		0.757	0.9806	0.9318	0.9635		0.8202	0.9816	0.9817	0.9535		0.7921	0.8863	0.9173	0.9282	0.8331	0.775	0.8431
	649		0.9215		0.9882	0.9705	0.9647	0.9235		0.7577	0.9821	0.9336	0.9645		0.8233	0.9829	0.9831	0.9568		0.7938	0.8871	0.9195	0.9287	0.831	0.7764	0.8444
	651		0.9224		0.9867	0.9698	0.9628	0.9247		0.7611	0.9822	0.9335	0.9646		0.8237	0.9822	0.9793	0.9533		0.7928	0.8864	0.9198	0.9297	0.8327	0.7772	0.8447
	653		0.9253		0.9836	0.9692	0.9618	0.9241		0.7602	0.9823	0.9303	0.9646		0.824	0.9761	0.9757	0.9581		0.7927	0.8893	0.9203	0.9279	0.8331	0.7758	0.8484
	655		0.9244		0.9842	0.9688	0.9613	0.9271		0.7625	0.9812	0.9336	0.9653		0.8264	0.9764	0.9721	0.9534		0.7917	0.8877	0.9193	0.9293	0.8305	0.7761	0.8493
	657		0.9283		0.9834	0.9714	0.9626	0.9271		0.7619	0.9852	0.9336	0.9641		0.8259	0.9737	0.9669	0.9536		0.7899	0.8848	0.9192	0.9285	0.8285	0.7793	0.8488
	659		0.9315		0.9833	0.9726	0.9634	0.9296		0.7647	0.9873	0.9395	0.9659		0.828	0.9699	0.9626	0.9595		0.79	0.885	0.92	0.9272	0.8282	0.7805	0.8487
	661		0.9265		0.9855	0.9741	0.9631	0.9303		0.7642	0.9903	0.944	0.9662		0.8278	0.9687	0.9606	0.9529		0.793	0.8846	0.9196	0.927	0.8285	0.7824	0.8488
	663		0.9247		0.9832	0.9755	0.9633	0.9308		0.7644	0.9894	0.9434	0.9678		0.8297	0.9695	0.958	0.9489		0.7927	0.8866	0.9159	0.928	0.8298	0.7833	0.8512
	665		0.929		0.9813	0.9756	0.966	0.9335		0.7655	0.9887	0.9449	0.9667		0.8292	0.9728	0.9575	0.9512		0.792	0.8902	0.9171	0.9263	0.8313	0.7814	0.8534
	667		0.9357		0.9801	0.9773	0.967	0.934		0.7686	0.9895	0.9439	0.9687		0.8282	0.9732	0.9543	0.9485		0.7922	0.8927	0.9184	0.927	0.8324	0.7814	0.8556
	669		0.9283		0.9808	0.9789	0.9668	0.9355		0.7682	0.9857	0.9434	0.9686		0.8291	0.975	0.956	0.9514		0.7923	0.8944	0.917	0.9248	0.8331	0.7827	0.8538
	671		0.9243		0.9796	0.9785	0.9671	0.9359		0.7686	0.9871	0.9429	0.9707		0.8282	0.9751	0.9544	0.9478		0.7891	0.8947	0.9173	0.9261	0.8342	0.7838	0.8495
	673		0.927		0.9791	0.98	0.9675	0.9368		0.7669	0.9863	0.9405	0.9702		0.8286	0.9719	0.9553	0.9452		0.7871	0.8939	0.9169	0.9277	0.8338	0.7851	0.8513
	675		0.9303		0.9776	0.9801	0.9671	0.9392		0.7684	0.9842	0.9411	0.9687		0.8269	0.9697	0.961	0.9449		0.7885	0.8943	0.9176	0.9273	0.835	0.7807	0.8515
	677		0.9248		0.9774	0.9802	0.9669	0.9371		0.7654	0.9798	0.9374	0.9703		0.8268	0.9687	0.9644	0.942		0.7867	0.8939	0.9177	0.9273	0.8368	0.7791	0.8507
	679		0.9273		0.9786	0.9806	0.9688	0.9375		0.7646	0.9787	0.9336	0.97		0.8284	0.9664	0.9631	0.9458		0.7816	0.8941	0.9177	0.9292	0.8381	0.7765	0.8509
	681		0.9309		0.9771	0.9816	0.9701	0.9382		0.7631	0.9772	0.9363	0.9702		0.8264	0.963	0.9638	0.9472		0.7813	0.8944	0.9183	0.9289	0.84	0.7734	0.8507
	683		0.9275		0.9765	0.983	0.9712	0.9373		0.7628	0.9808	0.9393	0.9691		0.8267	0.9564	0.9674	0.9472		0.7802	0.8914	0.9227	0.9304	0.8382	0.7729	0.8511
	685		0.92		0.9772	0.9815	0.9742	0.9381		0.7604	0.9788	0.9458	0.9684		0.8268	0.9557	0.9702	0.949		0.7817	0.8883	0.922	0.9285	0.8379	0.7715	0.8515
	687		0.9228		0.9741	0.9797	0.9726	0.9395		0.7598	0.9778	0.9504	0.9697		0.8267	0.9546	0.9722	0.9512		0.785	0.887	0.9224	0.9299	0.8359	0.7696	0.8514
	689		0.9266		0.9732	0.9797	0.9717	0.9388		0.7594	0.9752	0.956	0.9692		0.8281	0.9543	0.9755	0.9484		0.7835	0.8861	0.9228	0.9293	0.8328	0.7697	0.8543
	691		0.9263		0.9735	0.9808	0.9728	0.9417		0.7576	0.9755	0.96	0.9673		0.8275	0.9544	0.9744	0.9518		0.7856	0.8869	0.9242	0.928	0.8336	0.7689	0.8544
	693		0.92		0.9732	0.9818	0.9732	0.9404		0.7559	0.9728	0.9629	0.9668		0.8302	0.9576	0.9719	0.9487		0.783	0.8854	0.9254	0.9297	0.8315	0.7711	0.8541
	695		0.927		0.9727	0.9812	0.9719	0.9433		0.7603	0.9769	0.9652	0.9677		0.8282	0.9599	0.9725	0.9538		0.781	0.884	0.9258	0.9287	0.8282	0.7715	0.8602
	697		0.9259		0.9708	0.9797	0.9719	0.9439		0.7579	0.9753	0.9687	0.9676		0.8283	0.9633	0.9771	0.9541		0.7803	0.8844	0.9248	0.9271	0.8272	0.774	0.8598
	699		0.9221		0.9707	0.979	0.9717	0.9465		0.756	0.9796	0.9702	0.9665		0.83	0.9661	0.9783	0.9568		0.7805	0.8836	0.9251	0.9256	0.8272	0.7757	0.8579
	701		0.9236		0.9713	0.9779	0.9709	0.9486		0.7541	0.9762	0.9664	0.9656		0.8299	0.9685	0.9757	0.9582		0.7794	0.8824	0.9225	0.9238	0.8273	0.7754	0.8604
	703		0.9217		0.9726	0.9793	0.9677	0.947		0.754	0.9781	0.9618	0.9669		0.8311	0.9673	0.9748	0.9621		0.7774	0.8844	0.9219	0.9254	0.828	0.7758	0.8593
	705		0.9177		0.9721	0.9781	0.9666	0.9473		0.7525	0.9819	0.9599	0.9675		0.8289	0.9672	0.9706	0.9589		0.7737	0.8845	0.9256	0.922	0.8317	0.776	0.8642
	707		0.9137		0.9728	0.9785	0.9666	0.9478		0.7495	0.9846	0.9587	0.9657		0.8281	0.9672	0.9684	0.9681		0.7756	0.8844	0.9266	0.9216	0.8336	0.7801	0.8654
	709		0.9162		0.9737	0.9807	0.9661	0.9502		0.7532	0.9858	0.958	0.964		0.8271	0.967	0.9679	0.9671		0.777	0.8835	0.927	0.9175	0.8363	0.7817	0.8659
	711		0.9163		0.9744	0.9796	0.9651	0.9518		0.7544	0.9869	0.9562	0.9644		0.8269	0.9635	0.9675	0.9667		0.7754	0.8854	0.9248	0.9197	0.8378	0.7809	0.8696
	713		0.9108		0.9754	0.9818	0.9656	0.952		0.7523	0.9848	0.9579	0.9657		0.8273	0.9644	0.966	0.9553		0.7741	0.8868	0.9236	0.9193	0.8379	0.7818	0.8671
	715		0.9158		0.976	0.983	0.9647	0.9537		0.7526	0.9855	0.9572	0.9646		0.8244	0.9614	0.9606	0.947		0.7745	0.8856	0.9268	0.9209	0.8379	0.7827	0.8685
	717		0.9202		0.979	0.983	0.9645	0.9531		0.7512	0.9823	0.9559	0.964		0.8246	0.9592	0.959	0.9409		0.7732	0.8875	0.9271	0.9228	0.8367	0.7821	0.872
	719		0.9155		0.98	0.9822	0.9627	0.9552		0.7527	0.9833	0.9584	0.9641		0.8239	0.9593	0.9586	0.9357		0.7749	0.8908	0.9266	0.9218	0.8379	0.7837	0.8698
	721		0.9218		0.9778	0.9814	0.9599	0.9553		0.7534	0.9822	0.9613	0.9651		0.822	0.9612	0.9548	0.9359		0.7741	0.8897	0.9233	0.9209	0.8364	0.7853	0.8722
	723		0.9268		0.9787	0.9804	0.9577	0.9573		0.7564	0.9806	0.9613	0.9637		0.8191	0.9627	0.9572	0.939		0.7749	0.8887	0.9203	0.9239	0.8323	0.7842	0.8684
	725		0.927		0.9783	0.9792	0.9579	0.9554		0.7592	0.9826	0.9594	0.9635		0.815	0.9659	0.9587	0.9327		0.7737	0.8875	0.9204	0.9237	0.8323	0.7803	0.867
	727		0.9294		0.9801	0.9797	0.9605	0.9549		0.758	0.9805	0.9592	0.9659		0.8148	0.9689	0.9596	0.9307		0.7734	0.8871	0.9211	0.9278	0.83	0.7797	0.8673
	729		0.9307		0.9803	0.9786	0.9598	0.9521		0.7591	0.9818	0.9615	0.9668		0.8096	0.9706	0.9579	0.9292		0.7738	0.8855	0.9197	0.9257	0.828	0.7794	0.8672
	731		0.9342		0.9796	0.9797	0.9597	0.9527		0.7585	0.9815	0.9607	0.9705		0.8086	0.9673	0.957	0.9328		0.7761	0.885	0.9213	0.926	0.8286	0.7781	0.866
	733		0.9335		0.98	0.9811	0.9606	0.9516		0.7588	0.982	0.9616	0.9687		0.8093	0.9706	0.9598	0.9355		0.7806	0.8835	0.9199	0.9251	0.8278	0.7768	0.8662
	735		0.9283		0.9813	0.9808	0.9603	0.9504		0.7626	0.9815	0.9636	0.97		0.8078	0.9691	0.9591	0.9365		0.7821	0.8798	0.9216	0.922	0.8276	0.7767	0.8655
	737		0.9322		0.9809	0.9787	0.9587	0.9496		0.7627	0.9811	0.9639	0.9726		0.803	0.9682	0.9553	0.9424		0.78	0.876	0.9212	0.9234	0.8251	0.7769	0.8656
	739		0.9358		0.983	0.98	0.959	0.9483		0.7638	0.9787	0.962	0.9739		0.8003	0.9645	0.959	0.9444		0.7812	0.8735	0.9238	0.924	0.8243	0.7767	0.8631
	741		0.9314		0.9826	0.9827	0.96	0.9495		0.7642	0.9759	0.9642	0.9773		0.7997	0.9663	0.9573	0.9446		0.7817	0.8715	0.926	0.9249	0.8233	0.7808	0.8644
	743		0.9343		0.9862	0.9847	0.9594	0.9512		0.77	0.9741	0.969	0.9757		0.8035	0.963	0.9548	0.9438		0.7842	0.873	0.9241	0.9259	0.8249	0.7808	0.8639
	745		0.9388		0.9856	0.9861	0.9579	0.9511		0.77	0.9761	0.976	0.9784		0.8021	0.9618	0.9534	0.9468		0.7844	0.8715	0.925	0.9256	0.8225	0.7818	0.8634
	747		0.9347		0.985	0.9872	0.9574	0.9492		0.7671	0.9743	0.9829	0.9786		0.8064	0.9618	0.9509	0.9474		0.7862	0.8701	0.9276	0.9289	0.823	0.7814	0.8659
	749		0.9343		0.9852	0.9893	0.9581	0.9504		0.7653	0.9749	0.9859	0.978		0.8035	0.9628	0.9501	0.9525		0.7836	0.8675	0.9253	0.9287	0.8222	0.781	0.8682
	751		0.9373		0.9859	0.9883	0.9571	0.9535		0.7644	0.9746	0.9893	0.9795		0.8038	0.9623	0.9503	0.9569		0.7806	0.8699	0.9276	0.9276	0.8234	0.7779	0.8653
	753		0.9375		0.9859	0.9865	0.9561	0.9546		0.7655	0.9775	0.9891	0.9798		0.803	0.9618	0.9524	0.9564		0.7822	0.8728	0.9281	0.929	0.8237	0.7787	0.8597
	755		0.9389		0.9829	0.9856	0.9564	0.9578		0.7641	0.9759	0.9922	0.9818		0.8057	0.966	0.9573	0.9533		0.7856	0.8739	0.9284	0.9308	0.8263	0.7778	0.8578
	757		0.938		0.9823	0.9882	0.958	0.9586		0.7619	0.9795	0.993	0.9809		0.8083	0.9664	0.9556	0.9493		0.785	0.8758	0.9307	0.93	0.8278	0.7766	0.8553
	759		0.9378		0.9858	0.9894	0.959	0.9604		0.7592	0.9841	0.9945	0.9808		0.8121	0.9608	0.9552	0.9483		0.7855	0.8773	0.9299	0.9263	0.8296	0.7747	0.853
	761		0.9372		0.9844	0.989	0.9616	0.9614		0.7569	0.984	0.9958	0.9803		0.8115	0.9578	0.9577	0.9523		0.7845	0.877	0.9306	0.9256	0.8279	0.7723	0.8478
	763		0.9333		0.9871	0.991	0.9602	0.9634		0.7559	0.9828	0.9928	0.9791		0.8159	0.9591	0.9599	0.9535		0.7838	0.8771	0.9277	0.9282	0.8303	0.77	0.8444
	765		0.9347		0.9886	0.9919	0.9581	0.968		0.7566	0.9828	0.9878	0.9778		0.8142	0.9582	0.966	0.9553		0.7871	0.8793	0.9283	0.9266	0.8307	0.769	0.839
	767		0.9341		0.9879	0.9935	0.958	0.9711		0.7599	0.9844	0.9864	0.9797		0.8164	0.9615	0.9676	0.9537		0.7877	0.8806	0.9291	0.9275	0.8311	0.7699	0.8368
	769		0.9322		0.9892	0.9913	0.959	0.9718		0.7621	0.9828	0.9827	0.979		0.821	0.9624	0.9701	0.9521		0.7869	0.8813	0.9242	0.9299	0.8312	0.7739	0.8372
	771		0.9331		0.988	0.9908	0.9597	0.974		0.7582	0.9806	0.9834	0.9802		0.8233	0.9669	0.9677	0.9536		0.7874	0.8805	0.9236	0.9324	0.8308	0.7744	0.8428
	773		0.9337		0.9863	0.9933	0.9591	0.976		0.7583	0.9817	0.9814	0.9787		0.8242	0.9667	0.966	0.9519		0.7834	0.8801	0.925	0.9311	0.8293	0.7748	0.8435
	775		0.9294		0.9877	0.9956	0.9594	0.9773		0.7595	0.982	0.9823	0.9768		0.8267	0.9712	0.967	0.9563		0.7818	0.8821	0.9205	0.9314	0.8308	0.7772	0.8451
	777		0.9283		0.9882	0.9936	0.959	0.9788		0.7618	0.9799	0.985	0.9756		0.8242	0.9741	0.9688	0.9563		0.7794	0.882	0.9204	0.9346	0.829	0.7762	0.85
	779		0.9268		0.9895	0.9924	0.9575	0.9798		0.7606	0.9806	0.9827	0.972		0.8254	0.9808	0.9676	0.9558		0.7781	0.8783	0.9201	0.9352	0.8268	0.7795	0.8576
	781		0.9219		0.9873	0.991	0.958	0.9801		0.7601	0.9819	0.9806	0.9715		0.8239	0.9788	0.9677	0.9543		0.7796	0.8799	0.9188	0.934	0.8262	0.7802	0.8621
	783		0.9237		0.9879	0.9919	0.958	0.9803		0.7632	0.9844	0.9826	0.974		0.823	0.9781	0.9669	0.955		0.7749	0.8805	0.9181	0.9352	0.827	0.7856	0.8593
	785		0.9219		0.9893	0.9908	0.9579	0.9814		0.7598	0.984	0.9813	0.9755		0.8254	0.9737	0.9653	0.9525		0.7743	0.8773	0.9168	0.9328	0.8257	0.7877	0.86
	787		0.9171		0.9918	0.99	0.9593	0.9821		0.7582	0.9826	0.9835	0.9774		0.8248	0.9716	0.9609	0.9566		0.7765	0.8747	0.919	0.9297	0.8236	0.7896	0.8656
	789		0.9189		0.9918	0.9924	0.962	0.9802		0.7604	0.9829	0.9861	0.9787		0.8245	0.9672	0.96	0.9579		0.776	0.8743	0.9165	0.9296	0.8239	0.7897	0.8661
	791		0.915		0.9903	0.995	0.9632	0.9802		0.7609	0.9833	0.9862	0.9781		0.827	0.9642	0.9568	0.9618		0.7811	0.8738	0.9155	0.9304	0.8231	0.7904	0.8698
	793		0.9112		0.991	0.9951	0.9632	0.9797		0.76	0.9794	0.9853	0.9792		0.8251	0.9613	0.9511	0.9576		0.7823	0.8709	0.9164	0.9297	0.821	0.7894	0.8719
	795		0.9175		0.9915	0.9949	0.9613	0.9787		0.7582	0.9797	0.9824	0.9786		0.8265	0.9591	0.9479	0.9618		0.7846	0.8698	0.9159	0.9292	0.822	0.7935	0.869
	797		0.9161		0.99	0.996	0.9613	0.9784		0.7574	0.9766	0.9846	0.9802		0.8248	0.957	0.9433	0.9568		0.7841	0.8708	0.9155	0.9289	0.8254	0.7958	0.868
	799		0.9163		0.992	0.9998	0.9602	0.9786		0.7593	0.9767	0.9841	0.9838		0.8257	0.958	0.9401	0.9628		0.7788	0.8678	0.9159	0.9252	0.8259	0.7954	0.8672
	801		0.9217		0.9908	1	0.9614	0.9786		0.7554	0.9749	0.9826	0.9845		0.8278	0.9594	0.9389	0.9637		0.7806	0.8656	0.9169	0.9198	0.8235	0.7905	0.873
	803		0.9206		0.9909	0.9992	0.9636	0.9797		0.7551	0.975	0.982	0.9839		0.8287	0.9627	0.9372	0.9725		0.7839	0.8673	0.9177	0.9222	0.8253	0.7892	0.8757
	805		0.9177		0.9921	0.9986	0.9627	0.9795		0.7575	0.9794	0.9795	0.9841		0.8259	0.9625	0.9393	0.9703		0.7811	0.8674	0.9185	0.9244	0.8264	0.7896	0.8722
	807		0.9158		0.992	0.9987	0.9621	0.9812		0.7568	0.9792	0.9756	0.9835		0.8263	0.9614	0.9393	0.9786		0.7812	0.8663	0.9162	0.9236	0.8242	0.7905	0.871
	809		0.9157		0.9935	0.9968	0.9612	0.981		0.7542	0.9778	0.9767	0.9857		0.8247	0.96	0.9371	0.9809		0.7761	0.8639	0.9156	0.9214	0.8236	0.7902	0.8694
	811		0.9135		0.9964	0.9949	0.9619	0.9803		0.7529	0.9782	0.9759	0.9876		0.8248	0.9579	0.9403	0.9823		0.7741	0.862	0.9171	0.9208	0.8224	0.7917	0.8686
	813		0.9097		0.9944	0.9934	0.962	0.9822		0.7527	0.9795	0.9788	0.9901		0.8264	0.958	0.9436	0.9806		0.7707	0.8621	0.9177	0.9213	0.8233	0.7894	0.869
	815		0.9105		0.9926	0.9947	0.9608	0.9829		0.7558	0.9821	0.976	0.9915		0.8296	0.9575	0.951	0.992		0.7704	0.8627	0.9167	0.9215	0.8224	0.7863	0.868
	817		0.9095		0.9912	0.9933	0.9622	0.9821		0.7547	0.9818	0.9781	0.9936		0.8263	0.9539	0.954	0.99		0.7713	0.8638	0.9174	0.9222	0.8219	0.7877	0.8679
	819		0.9031		0.9916	0.9937	0.9621	0.9855		0.7562	0.9825	0.9763	0.9961		0.8247	0.9549	0.9568	0.9928		0.7684	0.8619	0.9169	0.9256	0.8219	0.7912	0.867
	821		0.9048		0.9911	0.9923	0.9618	0.985		0.7566	0.9859	0.9812	0.9949		0.8236	0.9544	0.9639	0.9913		0.7646	0.8625	0.9157	0.9237	0.822	0.7927	0.866
	823		0.9096		0.9901	0.9939	0.961	0.9871		0.756	0.9844	0.9862	0.9942		0.8269	0.9544	0.9642	0.9935		0.7654	0.8635	0.9159	0.9254	0.8213	0.7907	0.864
	825		0.9098		0.9856	0.9943	0.9611	0.9865		0.7565	0.9856	0.9853	0.9944		0.8268	0.9583	0.9653	0.9883		0.7613	0.8633	0.9189	0.9253	0.8216	0.7911	0.8638
	827		0.9108		0.985	0.9908	0.9596	0.9877		0.7588	0.9861	0.9835	0.9924		0.8286	0.9622	0.9669	0.9889		0.7614	0.8683	0.9181	0.9264	0.824	0.7907	0.8625
	829		0.9177		0.9876	0.9905	0.9591	0.9876		0.7589	0.9912	0.9873	0.998		0.8307	0.9647	0.9648	0.9876		0.7637	0.8703	0.9166	0.9248	0.8258	0.7895	0.8594
	831		0.9225		0.9901	0.9919	0.959	0.9875		0.7582	0.9902	0.9862	0.9976		0.8321	0.9664	0.9592	0.9865		0.7642	0.8697	0.9159	0.9273	0.8256	0.7909	0.8616
	833		0.923		0.9901	0.9904	0.9604	0.9902		0.7537	0.9886	0.987	0.9999		0.8311	0.9669	0.9548	0.9811		0.7656	0.8693	0.9159	0.9291	0.8266	0.7957	0.8633
	835		0.9247		0.9914	0.9893	0.9615	0.9908		0.7532	0.9894	0.987	1		0.8342	0.9714	0.9536	0.9776		0.7648	0.8706	0.9139	0.9334	0.8271	0.7985	0.8633
	837		0.9284		0.9896	0.9892	0.9613	0.9903		0.75	0.9888	0.9877	0.9984		0.8374	0.9733	0.9501	0.9759		0.7658	0.8729	0.9105	0.9318	0.8296	0.7966	0.8652
	839		0.928		0.9909	0.9888	0.9629	0.9902		0.7502	0.9848	0.9838	0.9978		0.8386	0.9717	0.9448	0.9768		0.7666	0.8729	0.9108	0.9326	0.8282	0.7984	0.8651
	841		0.9279		0.9909	0.9884	0.9627	0.9889		0.7508	0.9848	0.9811	0.9979		0.8384	0.9678	0.9427	0.9799		0.7664	0.8736	0.9083	0.9324	0.8286	0.7966	0.8678
	843		0.9328		0.9908	0.9879	0.965	0.9887		0.7507	0.9858	0.9832	0.9972		0.8396	0.9667	0.9406	0.9813		0.7677	0.8722	0.9086	0.9307	0.828	0.7965	0.8667
	845		0.9307		0.9909	0.989	0.964	0.9883		0.7535	0.984	0.9829	0.9971		0.8378	0.9645	0.9415	0.9841		0.7696	0.8703	0.9097	0.9302	0.8259	0.7962	0.8689
	847		0.9301		0.9906	0.9912	0.9635	0.9887		0.7552	0.9828	0.9825	0.9974		0.839	0.9645	0.9421	0.9844		0.7689	0.8707	0.9129	0.9321	0.8266	0.7955	0.8694
	849		0.9327		0.9911	0.9917	0.9631	0.99		0.7549	0.9802	0.9824	0.9961		0.8392	0.9647	0.946	0.9903		0.7703	0.8724	0.9143	0.9284	0.8243	0.7917	0.8681
	851		0.9398		0.9905	0.9946	0.9641	0.99		0.7573	0.9797	0.9823	0.9953		0.8396	0.9633	0.9483	0.9893		0.7684	0.8734	0.9148	0.9272	0.8231	0.7887	0.8688
	853		0.9339		0.9917	0.9945	0.9667	0.9901		0.7559	0.9776	0.981	0.9935		0.8386	0.9622	0.9478	0.9899		0.7695	0.8707	0.9185	0.9235	0.8226	0.7848	0.8718
	855		0.9333		0.992	0.9947	0.9659	0.9919		0.7604	0.9757	0.9813	0.995		0.8387	0.9589	0.9464	0.993		0.7701	0.8699	0.9212	0.9242	0.8221	0.7842	0.8709
	857		0.9354		0.9913	0.9967	0.9667	0.9919		0.7629	0.977	0.9843	0.9955		0.836	0.9606	0.9465	0.9889		0.7719	0.8722	0.9241	0.9269	0.8226	0.7805	0.8736
	859		0.9311		0.9938	0.9966	0.9685	0.994		0.7608	0.9758	0.9851	0.9949		0.8351	0.9618	0.9445	0.9864		0.7721	0.8698	0.927	0.9241	0.823	0.7841	0.8715
	861		0.9303		0.9938	0.994	0.971	0.993		0.7608	0.9732	0.985	0.9939		0.8337	0.9639	0.9446	0.9893		0.7738	0.8716	0.9296	0.9238	0.8244	0.7818	0.873
	863		0.9362		0.9967	0.995	0.9704	0.9954		0.7603	0.979	0.9864	0.9941		0.8325	0.9646	0.9455	0.9874		0.7731	0.8716	0.9303	0.9251	0.8262	0.7818	0.8703
	865		0.933		0.9969	0.9973	0.9707	0.9941		0.7608	0.9767	0.9848	0.9939		0.8309	0.9648	0.9449	0.9912		0.7734	0.8709	0.9284	0.9263	0.8259	0.7809	0.87
	867		0.9306		0.9962	0.9981	0.9712	0.9949		0.7633	0.9804	0.9821	0.993		0.8272	0.962	0.9438	0.9909		0.7749	0.8693	0.9272	0.9273	0.8277	0.7821	0.8687
	869		0.9269		0.9946	0.9996	0.9715	0.9972		0.7625	0.9807	0.9835	0.9906		0.824	0.9634	0.9405	0.9954		0.775	0.8712	0.9317	0.9269	0.8272	0.7817	0.8683
	871		0.9323		0.9965	0.9999	0.9725	0.996		0.7666	0.9838	0.9827	0.9886		0.8208	0.9633	0.9437	1		0.7757	0.8728	0.9304	0.9311	0.8273	0.7821	0.8675
	873		0.9368		0.9957	0.9995	0.973	0.9968		0.7649	0.9846	0.9837	0.9886		0.8162	0.9644	0.9463	0.9987		0.7753	0.8759	0.9305	0.9325	0.8259	0.7805	0.8678
	875		0.9378		0.9965	0.9992	0.9723	0.9966		0.7642	0.9826	0.9798	0.9892		0.8178	0.9615	0.9445	0.9971		0.7744	0.8784	0.9327	0.9322	0.8266	0.7769	0.8654
	877		0.9409		0.9968	0.9997	0.9722	0.9976		0.7639	0.9863	0.9771	0.9896		0.8174	0.9619	0.9476	0.9969		0.7734	0.883	0.9304	0.9318	0.8281	0.7735	0.8698
	879		0.9393		0.996	0.9985	0.972	0.9972		0.7618	0.9875	0.9789	0.9913		0.8188	0.9655	0.9488	0.9895		0.774	0.8832	0.9303	0.9314	0.8269	0.7746	0.8743
	881		0.9373		0.9975	0.9989	0.9698	0.9984		0.7617	0.9856	0.9811	0.9917		0.8193	0.9701	0.9479	0.9879		0.7733	0.8822	0.9298	0.9318	0.8256	0.7746	0.8776
	883		0.94		0.9975	0.9979	0.9704	0.9991		0.7619	0.9855	0.9808	0.9894		0.818	0.9706	0.9534	0.9841		0.7779	0.8843	0.9316	0.9306	0.8262	0.7757	0.8816
	885		0.9394		0.9969	0.9976	0.9723	0.9996		0.762	0.9835	0.9828	0.9883		0.8205	0.9729	0.9549	0.9788		0.7767	0.8876	0.9329	0.9301	0.8239	0.7754	0.8849
	887		0.9442		0.9988	0.9963	0.9716	1		0.7614	0.984	0.9835	0.9897		0.8187	0.9739	0.9547	0.9733		0.7798	0.8881	0.9317	0.9326	0.8242	0.7791	0.8855
	889		0.9432		1	0.9949	0.9725	0.9978		0.7615	0.9815	0.9873	0.9848		0.8217	0.9739	0.957	0.971		0.7807	0.8906	0.9327	0.9281	0.8247	0.7787	0.8853
	891		0.9412		0.9993	0.9958	0.9706	0.9983		0.7626	0.9845	0.989	0.9872		0.8273	0.9749	0.9567	0.9732		0.7811	0.8907	0.9351	0.9259	0.8279	0.7805	0.8858
	893		0.9479		0.9992	0.992	0.9693	0.9984		0.763	0.9855	0.991	0.9861		0.8296	0.9782	0.9623	0.9773		0.7812	0.8891	0.9336	0.9231	0.8291	0.7866	0.8876
	895		0.9529		0.9977	0.9857	0.9689	0.9965		0.7686	0.9832	0.9945	0.9828		0.828	0.9783	0.9648	0.9818		0.7837	0.8893	0.9359	0.9258	0.8308	0.7883	0.8847
	897		0.9614		0.9966	0.984	0.9639	0.9926		0.769	0.9828	0.9964	0.9858		0.8297	0.9742	0.9649	0.9862		0.7808	0.8944	0.938	0.925	0.8324	0.7914	0.8849
	899		0.9569		0.9918	0.9689	0.9578	0.996		0.7716	0.985	1	0.9864		0.8394	0.9752	0.9783	0.9991		0.7794	0.8938	0.9406	0.917	0.84	0.7856	0.887
	901		1		0.9757	0.9703	0.9608	0.996		0.7677	0.9835	0.9942	0.956		0.8507	0.9784	0.9832	0.9902		0.7795	0.8949	0.9382	0.9151	0.8426	0.8041	0.8885
	Control (5 mM Abeta)		5 mM Abeta + [nM] PrP	Mean±SE		5 mM Abeta + [nM] FcgRIIB	Mean±SE		5 mM Abeta + [nM] LilRB2	Mean±SE		5 mM Abeta + [nM] LilRB2	Mean±SE
	66.7± 1.995		50 nM	120.75 ± 4.149		50 nM	76 ±0.707		50 nM	83.5 ±1.931		50 nM	73 ± 1.0408
			100 nM	172.44 ± 6.07		100 nM	111 ± 12.17		100 nM	94.5 ± 2.5601		100 nM	84.28 ± 2.5301
			200 nM	224.33±13.63		200 nM	140.5 ±3.326		200 nM	110 ± 3.391		200 nM	89.5 ± 1.25
			500 nM	314.833 ± 13.4		500 nM	193.33 ± 22.12		500 nM	150 ±3.4641		500 nM	86 ± 3.4641
												1000 nM	77 ± 1.1902
												2000 nM	75.33 ± 0.3333
												3000 nM	86.66 ± 1.6667

## Sheet: Fig.8
Figure 8
			Fibril length (mm)	mean +SE	Pvalue		Fibril length (mm)	mean +SE	Pvalue		Fibril length (mm)	mean +SE	Pvalue
			Abeta	0.89 ± 0.027	NS		Abeta	0.89 ± 0.027			Abeta	0.89 ± 0.027
			Abeta +0.1 mM cal	0.76 ± 0.055	NS		Abeta +1 mM FcgRIIb	0.44 ± 0.023	<0.001		Abeta +0.2 mM LilRB2	0.41 ± 0.025	<0.001
			Abeta +0.5 mM cal	0.84 ± 0.037	NS		Abeta +2 mM FcgRIIb	0.32 ± 0.018	<0.001		Abeta +1mM LilRB2	0.33 ± 0.012	<0.001
							Abeta +5 mM FcgRIIb	0.26 ± 0.007	<0.001		Abeta +2 mM LilRB2	0.30 ± 0.020	<0.001
		Fibril length (mm)	Abeta		Abeta +0.1 mM cal		Abeta +0.5 mM cal					Fibril length (mm)	Abeta		Abeta +1 mM FcgRIIb		Abeta +2 mM FcgRIIb		Abeta +5 mM FcgRIIb					Fibril length (mm)	Abeta		Abeta +0.2 mM LilRB2		Abeta +1mM LilRB2		Abeta +2 mM LilRB2
			Occurrence (%)	SE	Occurrence (%)	SE	Occurrence (%)	SE					Occurrence (%)	SE	Occurrence (%)	SE	Occurrence (%)	SE	Occurrence (%)	SE					Occurrence (%)	SE	Occurrence (%)	SE	Occurrence (%)	SE	Occurrence (%)	SE
		0	0.9816	0.0022	0.9894	0.0037	0.9872	0.0042				0	0.9816	0.0022	0.9594	0.0085	0.9231	0.0084	0.9058	0.0066				0	0.9816	0.0022	0.934	0.0044	0.9157	0.0135	0.8864	0.0157
		0.0754	0.9177	0.0077	0.9485	0.0119	0.926	0.0131				0.0754	0.9177	0.0077	0.8454	0.0232	0.7453	0.0243	0.7208	0.0063				0.0754	0.9177	0.0077	0.7747	0.0089	0.7298	0.0364	0.6665	0.0329
		0.1508	0.8415	0.0113	0.8839	0.02	0.8413	0.0153				0.1508	0.8415	0.0113	0.7087	0.0383	0.5529	0.0361	0.4858	0.0194				0.1508	0.8415	0.0113	0.6053	0.0165	0.5181	0.0253	0.4672	0.0364
		0.2261	0.7425	0.0138	0.7918	0.0309	0.7462	0.0129				0.2261	0.7425	0.0138	0.5745	0.0437	0.3994	0.036	0.3203	0.0169				0.2261	0.7425	0.0138	0.4615	0.0244	0.3545	0.0116	0.324	0.0358
		0.3015	0.6189	0.0153	0.6981	0.0481	0.6418	0.0212				0.3015	0.6189	0.0153	0.445	0.0426	0.284	0.0288	0.2166	0.0069				0.3015	0.6189	0.0153	0.3476	0.0283	0.2534	0.0123	0.2294	0.0312
		0.3769	0.5439	0.0154	0.6154	0.0568	0.5788	0.019				0.3769	0.5439	0.0154	0.3354	0.0332	0.2047	0.023	0.1343	0.0039				0.3769	0.5439	0.0154	0.2721	0.0271	0.1875	0.0139	0.1769	0.0266
		0.4523	0.4651	0.015	0.5174	0.0618	0.4882	0.017				0.4523	0.4651	0.015	0.2513	0.0242	0.1522	0.0163	0.0765	0.0113				0.4523	0.4651	0.015	0.2207	0.025	0.141	0.015	0.1354	0.0189
		0.5276	0.4082	0.0139	0.4357	0.065	0.4041	0.0164				0.5276	0.4082	0.0139	0.1953	0.0214	0.1137	0.0126	0.0396	0.003				0.5276	0.4082	0.0139	0.1819	0.022	0.1145	0.0143	0.113	0.0181
		0.603	0.3593	0.0136	0.354	0.0566	0.3479	0.0128				0.603	0.3593	0.0136	0.1595	0.0204	0.0864	0.0103	0.0251	0.0007				0.603	0.3593	0.0136	0.1492	0.019	0.0936	0.0128	0.0926	0.014
		0.6784	0.3203	0.0139	0.3002	0.0497	0.301	0.0138				0.6784	0.3203	0.0139	0.1334	0.0189	0.0663	0.0083	0.0155	0.0013				0.6784	0.3203	0.0139	0.1243	0.0165	0.0791	0.0117	0.0729	0.0106
		0.7538	0.2873	0.0129	0.2444	0.0365	0.2692	0.0114				0.7538	0.2873	0.0129	0.11	0.0173	0.051	0.0071	0.0112	0.003				0.7538	0.2873	0.0129	0.1056	0.0143	0.0653	0.0108	0.0602	0.0072
		0.8291	0.2661	0.012	0.2061	0.0284	0.2441	0.0115				0.8291	0.2661	0.012	0.0935	0.0159	0.0411	0.0067	0.0066	0.0025				0.8291	0.2661	0.012	0.0899	0.0128	0.0558	0.0097	0.0483	0.0063
		0.9045	0.2451	0.0114	0.1738	0.0217	0.2212	0.0113				0.9045	0.2451	0.0114	0.0794	0.0134	0.0327	0.006	0.0046	0.0005				0.9045	0.2451	0.0114	0.0777	0.0114	0.0479	0.009	0.0414	0.0055
		0.9799	0.2241	0.0108	0.1591	0.0198	0.2011	0.0101				0.9799	0.2241	0.0108	0.0681	0.0113	0.0262	0.0041	0.0046	0.0005				0.9799	0.2241	0.0108	0.0666	0.0099	0.0375	0.007	0.0346	0.0039
		1.0553	0.2062	0.0103	0.1464	0.0186	0.1848	0.009				1.0553	0.2062	0.0103	0.0603	0.0099	0.0205	0.0036	0.003	0.0009				1.0553	0.2062	0.0103	0.0585	0.0091	0.0331	0.0061	0.0301	0.003
		1.1307	0.19	0.0096	0.1271	0.0168	0.169	0.0108				1.1307	0.19	0.0096	0.0543	0.0089	0.0168	0.0035	0.003	0.0009				1.1307	0.19	0.0096	0.0515	0.0081	0.0286	0.0058	0.0257	0.0039
		1.206	0.1736	0.0094	0.1181	0.0151	0.1576	0.0099				1.206	0.1736	0.0094	0.0454	0.0073	0.0144	0.0032	0.0019	0.0019				1.206	0.1736	0.0094	0.0461	0.0073	0.0242	0.0052	0.0187	0.0031
		1.2814	0.1624	0.009	0.1082	0.0131	0.1499	0.0096				1.2814	0.1624	0.009	0.0403	0.006	0.0119	0.0027	0.0019	0.0019				1.2814	0.1624	0.009	0.041	0.0066	0.0198	0.0046	0.0187	0.0031
		1.3568	0.1526	0.0086	0.099	0.0111	0.1413	0.0098				1.3568	0.1526	0.0086	0.0331	0.0051	0.0101	0.0022	0.0013	0.0013				1.3568	0.1526	0.0086	0.0361	0.0059	0.0179	0.0041	0.0158	0.0026
		1.4322	0.1423	0.0081	0.0931	0.0115	0.1319	0.0112				1.4322	0.1423	0.0081	0.028	0.0043	0.009	0.0019	0.0013	0.0013				1.4322	0.1423	0.0081	0.0329	0.0053	0.0155	0.0039	0.012	0.0022
		1.5075	0.1325	0.0075	0.0904	0.012	0.1254	0.0112				1.5075	0.1325	0.0075	0.0239	0.0034	0.0079	0.002	0.0013	0.0013				1.5075	0.1325	0.0075	0.0291	0.0049	0.0145	0.0036	0.0105	0.003
		1.5829	0.1248	0.0072	0.0827	0.0134	0.116	0.0085				1.5829	0.1248	0.0072	0.0216	0.0028	0.0062	0.0016	0.0013	0.0013				1.5829	0.1248	0.0072	0.0262	0.0047	0.0122	0.0037	0.009	0.0022
		1.6583	0.1179	0.0069	0.0785	0.0126	0.1085	0.008				1.6583	0.1179	0.0069	0.0183	0.0022	0.0057	0.0014	0.0013	0.0013				1.6583	0.1179	0.0069	0.0236	0.0043	0.0117	0.0037	0.0083	0.002
		1.7337	0.1103	0.0067	0.0712	0.011	0.1031	0.008				1.7337	0.1103	0.0067	0.0167	0.0018	0.0048	0.0012	0.0013	0.0013				1.7337	0.1103	0.0067	0.0212	0.0041	0.0108	0.0035	0.0067	0.0014
		1.809	0.1041	0.0066	0.0669	0.0105	0.0951	0.0095				1.809	0.1041	0.0066	0.0151	0.0016	0.004	0.0012	0.0013	0.0013				1.809	0.1041	0.0066	0.0192	0.0038	0.0103	0.0032	0.0059	0.0011
		1.8844	0.0987	0.0065	0.0628	0.0107	0.0902	0.0094				1.8844	0.0987	0.0065	0.0129	0.0017	0.0037	0.001	0.0013	0.0013				1.8844	0.0987	0.0065	0.0174	0.0036	0.0088	0.0029	0.0052	0.0007
		1.9598	0.0936	0.0063	0.0566	0.0092	0.0801	0.0063				1.9598	0.0936	0.0063	0.0109	0.0015	0.0034	0.0009	0.0013	0.0013				1.9598	0.0936	0.0063	0.0159	0.0033	0.0079	0.0026	0.0037	0.0006
		2.0352	0.089	0.006	0.055	0.0093	0.0759	0.0059				2.0352	0.089	0.006	0.0092	0.0012	0.0026	0.0006	0.0013	0.0013				2.0352	0.089	0.006	0.0147	0.0031	0.0075	0.0026	0.003	0.0001
		2.1106	0.0853	0.006	0.0516	0.0098	0.072	0.0056				2.1106	0.0853	0.006	0.0086	0.0011	0.0024	0.0006	0.0006	0.0006				2.1106	0.0853	0.006	0.0138	0.0031	0.0064	0.0023	0.003	0.0001
		2.1859	0.0793	0.0057	0.0493	0.0089	0.0672	0.0058				2.1859	0.0793	0.0057	0.0072	0.0012	0.002	0.0005	0.0006	0.0006				2.1859	0.0793	0.0057	0.0125	0.0029	0.0064	0.0023	0.003	0.0001
		2.2613	0.0747	0.0056	0.044	0.007	0.0625	0.0062				2.2613	0.0747	0.0056	0.0068	0.0012	0.002	0.0005	0.0006	0.0006				2.2613	0.0747	0.0056	0.012	0.0028	0.006	0.0023	0.003	0.0001
		2.3367	0.0722	0.0056	0.041	0.0063	0.0559	0.0068				2.3367	0.0722	0.0056	0.0063	0.0011	0.0019	0.0005	0.0006	0.0006				2.3367	0.0722	0.0056	0.0105	0.0026	0.0053	0.0023	0.003	0.0001
		2.4121	0.0699	0.0056	0.0402	0.0065	0.0536	0.0065				2.4121	0.0699	0.0056	0.0051	0.0009	0.0012	0.0004	0.0006	0.0006				2.4121	0.0699	0.0056	0.0099	0.0025	0.0047	0.0023	0.003	0.0001
		2.4874	0.066	0.0054	0.0374	0.0066	0.0521	0.0068				2.4874	0.066	0.0054	0.004	0.0009	0.0009	0.0004	0.0006	0.0006				2.4874	0.066	0.0054	0.0096	0.0025	0.0044	0.0024	0.0022	0.0007
		2.5628	0.0627	0.0051	0.0374	0.0066	0.0503	0.0069				2.5628	0.0627	0.0051	0.0038	0.0008	0.0009	0.0004	0.0006	0.0006				2.5628	0.0627	0.0051	0.0089	0.0024	0.0044	0.0024	0.0022	0.0007
		2.6382	0.0595	0.0047	0.0349	0.0068	0.0482	0.0074				2.6382	0.0595	0.0047	0.0033	0.0008	0.0006	0.0003	0.0006	0.0006				2.6382	0.0595	0.0047	0.0083	0.0022	0.0032	0.0013	0.0022	0.0007
		2.7136	0.0562	0.0044	0.0326	0.0061	0.0469	0.0073				2.7136	0.0562	0.0044	0.0032	0.0008	0.0006	0.0003	0.0006	0.0006				2.7136	0.0562	0.0044	0.0076	0.0019	0.0032	0.0013	0.0022	0.0007
		2.7889	0.0535	0.0042	0.0311	0.0065	0.0458	0.0071				2.7889	0.0535	0.0042	0.0026	0.0008	0.0006	0.0003	0.0006	0.0006				2.7889	0.0535	0.0042	0.0073	0.0019	0.0028	0.0013	0.0015	0.0009
		2.8643	0.0514	0.0039	0.03	0.007	0.0447	0.0072				2.8643	0.0514	0.0039	0.0025	0.0007	0.0006	0.0003	0.0006	0.0006				2.8643	0.0514	0.0039	0.0068	0.0017	0.0026	0.0012	0.0015	0.0009
		2.9397	0.0492	0.004	0.0281	0.007	0.0429	0.0072				2.9397	0.0492	0.004	0.0022	0.0006	0.0006	0.0003	0.0006	0.0006				2.9397	0.0492	0.004	0.0065	0.0017	0.0026	0.0012	0.0015	0.0009
		3.0151	0.0475	0.004	0.0264	0.0064	0.0422	0.0072				3.0151	0.0475	0.004	0.0019	0.0005	0.0006	0.0003	0.0006	0.0006				3.0151	0.0475	0.004	0.0059	0.0014	0.0026	0.0012	0.0015	0.0009
		3.0905	0.0457	0.0039	0.0264	0.0064	0.0412	0.0071				3.0905	0.0457	0.0039	0.0017	0.0006	0.0006	0.0003	0.0006	0.0006				3.0905	0.0457	0.0039	0.0056	0.0014	0.0026	0.0012	0.0007	0.0007
		3.1658	0.0438	0.0038	0.0264	0.0064	0.0401	0.0072				3.1658	0.0438	0.0038	0.0014	0.0006	0.0006	0.0003	0.0006	0.0006				3.1658	0.0438	0.0038	0.005	0.0013	0.0026	0.0012	0.0007	0.0007
		3.2412	0.0418	0.0037	0.0243	0.0048	0.0388	0.0073				3.2412	0.0418	0.0037	0.0013	0.0005	0.0006	0.0003	0.0006	0.0006				3.2412	0.0418	0.0037	0.0045	0.0012	0.0026	0.0012	0.0007	0.0007
		3.3166	0.0401	0.0036	0.0243	0.0048	0.0371	0.0075				3.3166	0.0401	0.0036	0.0012	0.0005	0.0006	0.0003	0.0006	0.0006				3.3166	0.0401	0.0036	0.0041	0.0011	0.0026	0.0012	0.0007	0.0007
		3.392	0.0387	0.0035	0.0241	0.0048	0.0342	0.0076				3.392	0.0387	0.0035	0.0011	0.0005	0.0004	0.0003	0.0006	0.0006				3.392	0.0387	0.0035	0.0037	0.0011	0.0026	0.0012	0.0007	0.0007
		3.4673	0.037	0.0034	0.0227	0.0049	0.0313	0.0084				3.4673	0.037	0.0034	0.0011	0.0005	0.0004	0.0003	0.0006	0.0006				3.4673	0.037	0.0034	0.0035	0.001	0.0026	0.0012	0.0007	0.0007
		3.5427	0.0361	0.0034	0.0207	0.0044	0.0307	0.0085				3.5427	0.0361	0.0034	0.0009	0.0005	0.0004	0.0003	0.0006	0.0006				3.5427	0.0361	0.0034	0.0034	0.001	0.0026	0.0012	0.0007	0.0007
		3.6181	0.0346	0.0033	0.0203	0.0044	0.0302	0.0085				3.6181	0.0346	0.0033	0.0008	0.0005	0.0002	0.0002	0.0006	0.0006				3.6181	0.0346	0.0033	0.0031	0.001	0.0026	0.0012	0.0007	0.0007
		3.6935	0.0333	0.0034	0.0184	0.0045	0.0298	0.0085				3.6935	0.0333	0.0034	0.0008	0.0005	0.0002	0.0002	0.0006	0.0006				3.6935	0.0333	0.0034	0.0029	0.001	0.0026	0.0012	0.0007	0.0007
		3.7688	0.032	0.0034	0.0175	0.0045	0.0291	0.0085				3.7688	0.032	0.0034	0.0008	0.0005	0.0002	0.0002	0	0				3.7688	0.032	0.0034	0.0028	0.0009	0.0026	0.0012	0.0007	0.0007
		3.8442	0.0307	0.0033	0.015	0.0027	0.0286	0.0085				3.8442	0.0307	0.0033	0.0006	0.0004	0.0002	0.0002	0	0				3.8442	0.0307	0.0033	0.0027	0.0009	0.0014	0.0007	0.0007	0.0007
		3.9196	0.0298	0.0033	0.0143	0.0028	0.0277	0.0085				3.9196	0.0298	0.0033	0.0006	0.0004	0.0002	0.0002	0	0				3.9196	0.0298	0.0033	0.0025	0.0009	0.0014	0.0007	0.0007	0.0007
		3.995	0.029	0.0033	0.0139	0.0029	0.0267	0.0086				3.995	0.029	0.0033	0.0006	0.0004	0.0002	0.0002	0	0				3.995	0.029	0.0033	0.0024	0.0008	0.0012	0.0006	0.0007	0.0007
		4.0704	0.0275	0.0028	0.0134	0.0032	0.026	0.0086				4.0704	0.0275	0.0028	0.0005	0.0004	0.0002	0.0002	0	0				4.0704	0.0275	0.0028	0.0023	0.0008	0.0012	0.0006	0.0007	0.0007
		4.1457	0.027	0.0028	0.0134	0.0032	0.0248	0.0086				4.1457	0.027	0.0028	0.0005	0.0004	0.0002	0.0002	0	0				4.1457	0.027	0.0028	0.0022	0.0008	0.0012	0.0006	0.0007	0.0007
		4.2211	0.0262	0.0028	0.0134	0.0032	0.0235	0.0087				4.2211	0.0262	0.0028	0.0003	0.0002	0.0002	0.0002	0	0				4.2211	0.0262	0.0028	0.0022	0.0008	0.001	0.0005	0.0007	0.0007
		4.2965	0.0258	0.0028	0.0132	0.0032	0.0231	0.0088				4.2965	0.0258	0.0028	0.0001	0.0001	0.0002	0.0002	0	0				4.2965	0.0258	0.0028	0.0022	0.0008	0.0009	0.0005	0.0007	0.0007
		4.3719	0.0249	0.0029	0.0128	0.0032	0.0222	0.0089				4.3719	0.0249	0.0029	0.0001	0.0001	0.0002	0.0002	0	0				4.3719	0.0249	0.0029	0.0021	0.0008	0.0008	0.0004	0.0007	0.0007
		4.4472	0.0241	0.0029	0.0128	0.0032	0.0222	0.0089				4.4472	0.0241	0.0029	0.0001	0.0001	0.0002	0.0002	0	0				4.4472	0.0241	0.0029	0.0021	0.0008	0.0008	0.0004	0.0007	0.0007
		4.5226	0.0229	0.003	0.0112	0.0032	0.0212	0.009				4.5226	0.0229	0.003	0.0001	0.0001	0.0002	0.0002	0	0				4.5226	0.0229	0.003	0.0018	0.0007	0.0008	0.0004	0.0007	0.0007
		4.598	0.0225	0.003	0.0112	0.0032	0.0212	0.009				4.598	0.0225	0.003	0.0001	0.0001	0.0002	0.0002	0	0				4.598	0.0225	0.003	0.0017	0.0006	0.0008	0.0004	0.0007	0.0007
		4.6734	0.0219	0.0029	0.0112	0.0032	0.021	0.009				4.6734	0.0219	0.0029	0.0001	0.0001	0.0002	0.0002	0	0				4.6734	0.0219	0.0029	0.0015	0.0006	0.0004	0.0004	0.0007	0.0007
		4.7487	0.021	0.003	0.011	0.0032	0.0208	0.009				4.7487	0.021	0.003	0.0001	0.0001	0.0002	0.0002	0	0				4.7487	0.021	0.003	0.0015	0.0006	0.0004	0.0004	0.0007	0.0007
		4.8241	0.0203	0.0029	0.0107	0.0032	0.0208	0.009				4.8241	0.0203	0.0029	0.0001	0.0001	0.0002	0.0002	0	0				4.8241	0.0203	0.0029	0.0015	0.0006	0.0004	0.0004	0.0007	0.0007
		4.8995	0.0201	0.0029	0.0107	0.0032	0.0197	0.0091				4.8995	0.0201	0.0029	0.0001	0.0001	0.0002	0.0002	0	0				4.8995	0.0201	0.0029	0.0015	0.0006	0.0002	0.0002	0.0007	0.0007
		4.9749	0.0189	0.0025	0.0107	0.0032	0.0194	0.0091				4.9749	0.0189	0.0025	0	0	0.0002	0.0002	0	0				4.9749	0.0189	0.0025	0.0015	0.0006	0.0002	0.0002	0.0007	0.0007
		5.0503	0.0185	0.0024	0.0087	0.0015	0.019	0.0092				5.0503	0.0185	0.0024	0	0	0.0002	0.0002	0	0				5.0503	0.0185	0.0024	0.0015	0.0006	0.0002	0.0002	0.0007	0.0007
		5.1256	0.0182	0.0024	0.0087	0.0015	0.0188	0.0092				5.1256	0.0182	0.0024	0	0	0.0002	0.0002	0	0				5.1256	0.0182	0.0024	0.0014	0.0005	0.0002	0.0002	0.0007	0.0007
		5.201	0.0174	0.0024	0.0087	0.0015	0.0184	0.0092				5.201	0.0174	0.0024	0	0	0.0002	0.0002	0	0				5.201	0.0174	0.0024	0.0014	0.0005	0.0002	0.0002	0.0007	0.0007
		5.2764	0.0169	0.0024	0.0087	0.0015	0.0182	0.0092				5.2764	0.0169	0.0024	0	0	0.0002	0.0002	0	0				5.2764	0.0169	0.0024	0.0014	0.0005	0.0002	0.0002	0.0007	0.0007
		5.3518	0.016	0.0024	0.007	0.0018	0.0182	0.0092				5.3518	0.016	0.0024	0	0	0.0002	0.0002	0	0				5.3518	0.016	0.0024	0.0014	0.0005	0.0002	0.0002	0.0007	0.0007
		5.4271	0.0155	0.0023	0.007	0.0018	0.0182	0.0092				5.4271	0.0155	0.0023	0	0	0.0002	0.0002	0	0				5.4271	0.0155	0.0023	0.0013	0.0005	0.0002	0.0002	0.0007	0.0007
		5.5025	0.0148	0.0022	0.0067	0.0018	0.0173	0.0093				5.5025	0.0148	0.0022	0	0	0.0002	0.0002	0	0				5.5025	0.0148	0.0022	0.0012	0.0004	0.0002	0.0002	0.0007	0.0007
		5.5779	0.0146	0.0023	0.0067	0.0018	0.0173	0.0093				5.5779	0.0146	0.0023	0	0	0.0002	0.0002	0	0				5.5779	0.0146	0.0023	0.0012	0.0004	0	0	0.0007	0.0007
		5.6533	0.0142	0.0022	0.0047	0.0015	0.0119	0.0044				5.6533	0.0142	0.0022	0	0	0.0002	0.0002	0	0				5.6533	0.0142	0.0022	0.0012	0.0004	0	0	0.0007	0.0007
		5.7286	0.0138	0.0022	0.0045	0.0015	0.0119	0.0044				5.7286	0.0138	0.0022	0	0	0.0002	0.0002	0	0				5.7286	0.0138	0.0022	0.0012	0.0004	0	0	0.0007	0.0007
		5.804	0.0133	0.0021	0.0045	0.0015	0.0117	0.0044				5.804	0.0133	0.0021	0	0	0.0002	0.0002	0	0				5.804	0.0133	0.0021	0.0012	0.0004	0	0	0.0007	0.0007
		5.8794	0.0132	0.0021	0.0045	0.0015	0.0117	0.0044				5.8794	0.0132	0.0021	0	0	0.0002	0.0002	0	0				5.8794	0.0132	0.0021	0.0011	0.0004	0	0	0.0007	0.0007
		5.9548	0.0123	0.0017	0.0045	0.0015	0.0112	0.0045				5.9548	0.0123	0.0017	0	0	0.0002	0.0002	0	0				5.9548	0.0123	0.0017	0.0011	0.0004	0	0	0.0007	0.0007
		6.0302	0.012	0.0017	0.0043	0.0016	0.0107	0.0045				6.0302	0.012	0.0017	0	0	0.0002	0.0002	0	0				6.0302	0.012	0.0017	0.0011	0.0004	0	0	0.0007	0.0007
		6.1055	0.0117	0.0017	0.0039	0.0014	0.0105	0.0045				6.1055	0.0117	0.0017	0	0	0.0002	0.0002	0	0				6.1055	0.0117	0.0017	0.001	0.0004	0	0	0.0007	0.0007
		6.1809	0.0112	0.0016	0.0039	0.0014	0.0105	0.0045				6.1809	0.0112	0.0016	0	0	0	0	0	0				6.1809	0.0112	0.0016	0.0008	0.0003	0	0	0.0007	0.0007
		6.2563	0.011	0.0016	0.0039	0.0014	0.0105	0.0045				6.2563	0.011	0.0016	0	0	0	0	0	0				6.2563	0.011	0.0016	0.0008	0.0003	0	0	0.0007	0.0007
		6.3317	0.0103	0.0016	0.0039	0.0014	0.0105	0.0045				6.3317	0.0103	0.0016	0	0	0	0	0	0				6.3317	0.0103	0.0016	0.0008	0.0003	0	0	0.0007	0.0007
		6.407	0.0102	0.0016	0.0035	0.0013	0.0053	0.0012				6.407	0.0102	0.0016	0	0	0	0	0	0				6.407	0.0102	0.0016	0.0008	0.0003	0	0	0.0007	0.0007
		6.4824	0.01	0.0016	0.0035	0.0013	0.0048	0.0012				6.4824	0.01	0.0016	0	0	0	0	0	0				6.4824	0.01	0.0016	0.0008	0.0003	0	0	0.0007	0.0007
		6.5578	0.0096	0.0016	0.0033	0.0013	0.0048	0.0012				6.5578	0.0096	0.0016	0	0	0	0	0	0				6.5578	0.0096	0.0016	0.0008	0.0003	0	0	0.0007	0.0007
		6.6332	0.0095	0.0016	0.0033	0.0013	0.0046	0.0012				6.6332	0.0095	0.0016	0	0	0	0	0	0				6.6332	0.0095	0.0016	0.0008	0.0003	0	0	0.0007	0.0007
		6.7085	0.0087	0.0012	0.0033	0.0013	0.0046	0.0012				6.7085	0.0087	0.0012	0	0	0	0	0	0				6.7085	0.0087	0.0012	0.0008	0.0003	0	0	0.0007	0.0007
		6.7839	0.0085	0.0012	0.0033	0.0013	0.0046	0.0012				6.7839	0.0085	0.0012	0	0	0	0	0	0				6.7839	0.0085	0.0012	0.0008	0.0003	0	0	0.0007	0.0007
		6.8593	0.0081	0.0011	0.0033	0.0013	0.0046	0.0012				6.8593	0.0081	0.0011	0	0	0	0	0	0				6.8593	0.0081	0.0011	0.0008	0.0003	0	0	0.0007	0.0007
		6.9347	0.008	0.001	0.0033	0.0013	0.0046	0.0012				6.9347	0.008	0.001	0	0	0	0	0	0				6.9347	0.008	0.001	0.0008	0.0003	0	0	0.0007	0.0007
		7.0101	0.0078	0.001	0.0033	0.0013	0.0046	0.0012				7.0101	0.0078	0.001	0	0	0	0	0	0				7.0101	0.0078	0.001	0.0008	0.0003	0	0	0.0007	0.0007
		7.0854	0.0076	0.001	0.0033	0.0013	0.0046	0.0012				7.0854	0.0076	0.001	0	0	0	0	0	0				7.0854	0.0076	0.001	0.0007	0.0003	0	0	0.0007	0.0007
		7.1608	0.0066	0.0009	0.0033	0.0013	0.0046	0.0012				7.1608	0.0066	0.0009	0	0	0	0	0	0				7.1608	0.0066	0.0009	0.0006	0.0003	0	0	0.0007	0.0007
		7.2362	0.0063	0.0008	0.0033	0.0013	0.0046	0.0012				7.2362	0.0063	0.0008	0	0	0	0	0	0				7.2362	0.0063	0.0008	0.0005	0.0002	0	0	0.0007	0.0007
		7.3116	0.0063	0.0008	0.0021	0.001	0.0043	0.0011				7.3116	0.0063	0.0008	0	0	0	0	0	0				7.3116	0.0063	0.0008	0.0005	0.0002	0	0	0.0007	0.0007
		7.3869	0.0055	0.0007	0.0021	0.001	0.0043	0.0011				7.3869	0.0055	0.0007	0	0	0	0	0	0				7.3869	0.0055	0.0007	0.0004	0.0002	0	0	0.0007	0.0007
		7.4623	0.0052	0.0007	0.0016	0.0011	0.0043	0.0011				7.4623	0.0052	0.0007	0	0	0	0	0	0				7.4623	0.0052	0.0007	0.0004	0.0002	0	0	0.0007	0.0007
		7.5377	0.0051	0.0007	0.0016	0.0011	0.0043	0.0011				7.5377	0.0051	0.0007	0	0	0	0	0	0				7.5377	0.0051	0.0007	0.0004	0.0002	0	0	0	0
		7.6131	0.0049	0.0007	0.0016	0.0011	0.0041	0.0011				7.6131	0.0049	0.0007	0	0	0	0	0	0				7.6131	0.0049	0.0007	0.0004	0.0002	0	0	0	0
		7.6884	0.0047	0.0007	0.0016	0.0011	0.0039	0.0011				7.6884	0.0047	0.0007	0	0	0	0	0	0				7.6884	0.0047	0.0007	0.0004	0.0002	0	0	0	0
		7.7638	0.0044	0.0006	0.0016	0.0011	0.0039	0.0011				7.7638	0.0044	0.0006	0	0	0	0	0	0				7.7638	0.0044	0.0006	0.0004	0.0002	0	0	0	0
		7.8392	0.0043	0.0006	0.0016	0.0011	0.0039	0.0011				7.8392	0.0043	0.0006	0	0	0	0	0	0				7.8392	0.0043	0.0006	0.0004	0.0002	0	0	0	0
		7.9146	0.0041	0.0006	0.0016	0.0011	0.0039	0.0011				7.9146	0.0041	0.0006	0	0	0	0	0	0				7.9146	0.0041	0.0006	0.0004	0.0002	0	0	0	0
		7.9899	0.0041	0.0006	0.0016	0.0011	0.0037	0.0011				7.9899	0.0041	0.0006	0	0	0	0	0	0				7.9899	0.0041	0.0006	0.0004	0.0002	0	0	0	0
		8.0653	0.0041	0.0006	0.0013	0.0009	0.0037	0.0011				8.0653	0.0041	0.0006	0	0	0	0	0	0				8.0653	0.0041	0.0006	0.0004	0.0002	0	0	0	0
		8.1407	0.0038	0.0006	0.0013	0.0009	0.0037	0.0011				8.1407	0.0038	0.0006	0	0	0	0	0	0				8.1407	0.0038	0.0006	0.0004	0.0002	0	0	0	0
		8.2161	0.0038	0.0005	0.0013	0.0009	0.0037	0.0011				8.2161	0.0038	0.0005	0	0	0	0	0	0				8.2161	0.0038	0.0005	0.0002	0.0002	0	0	0	0
		8.2915	0.0035	0.0005	0.0013	0.0009	0.0037	0.0011				8.2915	0.0035	0.0005	0	0	0	0	0	0				8.2915	0.0035	0.0005	0.0001	0.0001	0	0	0	0
		8.3668	0.0035	0.0005	0.0013	0.0009	0.0037	0.0011				8.3668	0.0035	0.0005	0	0	0	0	0	0				8.3668	0.0035	0.0005	0.0001	0.0001	0	0	0	0
		8.4422	0.0034	0.0005	0.0013	0.0009	0.0032	0.0011				8.4422	0.0034	0.0005	0	0	0	0	0	0				8.4422	0.0034	0.0005	0	0	0	0	0	0
		8.5176	0.0032	0.0005	0.0013	0.0009	0.0032	0.0011				8.5176	0.0032	0.0005	0	0	0	0	0	0				8.5176	0.0032	0.0005	0	0	0	0	0	0
		8.593	0.0032	0.0005	0.0013	0.0009	0.0032	0.0011				8.593	0.0032	0.0005	0	0	0	0	0	0				8.593	0.0032	0.0005	0	0	0	0	0	0
		8.6683	0.0031	0.0005	0.0013	0.0009	0.0032	0.0011				8.6683	0.0031	0.0005	0	0	0	0	0	0				8.6683	0.0031	0.0005	0	0	0	0	0	0
		8.7437	0.003	0.0005	0.0013	0.0009	0.0032	0.0011				8.7437	0.003	0.0005	0	0	0	0	0	0				8.7437	0.003	0.0005	0	0	0	0	0	0
		8.8191	0.0029	0.0005	0.0013	0.0009	0.0032	0.0011				8.8191	0.0029	0.0005	0	0	0	0	0	0				8.8191	0.0029	0.0005	0	0	0	0	0	0
		8.8945	0.0029	0.0005	0.0013	0.0009	0.0025	0.0011				8.8945	0.0029	0.0005	0	0	0	0	0	0				8.8945	0.0029	0.0005	0	0	0	0	0	0
		8.9698	0.0028	0.0005	0.0013	0.0009	0.0025	0.0011				8.9698	0.0028	0.0005	0	0	0	0	0	0				8.9698	0.0028	0.0005	0	0	0	0	0	0
		9.0452	0.0027	0.0005	0.0013	0.0009	0.0025	0.0011				9.0452	0.0027	0.0005	0	0	0	0	0	0				9.0452	0.0027	0.0005	0	0	0	0	0	0
		9.1206	0.0024	0.0005	0.0013	0.0009	0.0025	0.0011				9.1206	0.0024	0.0005	0	0	0	0	0	0				9.1206	0.0024	0.0005	0	0	0	0	0	0
		9.196	0.0023	0.0005	0.0013	0.0009	0.0012	0.0006				9.196	0.0023	0.0005	0	0	0	0	0	0				9.196	0.0023	0.0005	0	0	0	0	0	0
		9.2714	0.0023	0.0005	0.0004	0.0004	0.0012	0.0006				9.2714	0.0023	0.0005	0	0	0	0	0	0				9.2714	0.0023	0.0005	0	0	0	0	0	0
		9.3467	0.0022	0.0005	0.0004	0.0004	0.0012	0.0006				9.3467	0.0022	0.0005	0	0	0	0	0	0				9.3467	0.0022	0.0005	0	0	0	0	0	0
		9.4221	0.0021	0.0005	0.0004	0.0004	0.0012	0.0006				9.4221	0.0021	0.0005	0	0	0	0	0	0				9.4221	0.0021	0.0005	0	0	0	0	0	0
		9.4975	0.0021	0.0005	0.0004	0.0004	0.0012	0.0006				9.4975	0.0021	0.0005	0	0	0	0	0	0				9.4975	0.0021	0.0005	0	0	0	0	0	0
		9.5729	0.0021	0.0005	0.0004	0.0004	0.0012	0.0006				9.5729	0.0021	0.0005	0	0	0	0	0	0				9.5729	0.0021	0.0005	0	0	0	0	0	0
		9.6482	0.002	0.0005	0.0004	0.0004	0.0012	0.0006				9.6482	0.002	0.0005	0	0	0	0	0	0				9.6482	0.002	0.0005	0	0	0	0	0	0
		9.7236	0.0019	0.0004	0.0004	0.0004	0.0012	0.0006				9.7236	0.0019	0.0004	0	0	0	0	0	0				9.7236	0.0019	0.0004	0	0	0	0	0	0
		9.799	0.0018	0.0004	0.0004	0.0004	0.0012	0.0006				9.799	0.0018	0.0004	0	0	0	0	0	0				9.799	0.0018	0.0004	0	0	0	0	0	0
		9.8744	0.0018	0.0004	0.0004	0.0004	0.0012	0.0006				9.8744	0.0018	0.0004	0	0	0	0	0	0				9.8744	0.0018	0.0004	0	0	0	0	0	0
		9.9497	0.0018	0.0004	0.0004	0.0004	0.0012	0.0006				9.9497	0.0018	0.0004	0	0	0	0	0	0				9.9497	0.0018	0.0004	0	0	0	0	0	0
		10.0251	0.0018	0.0004	0.0004	0.0004	0.001	0.0006				10.0251	0.0018	0.0004	0	0	0	0	0	0				10.0251	0.0018	0.0004	0	0	0	0	0	0
		10.1005	0.0014	0.0004	0.0004	0.0004	0.0007	0.0004				10.1005	0.0014	0.0004	0	0	0	0	0	0				10.1005	0.0014	0.0004	0	0	0	0	0	0
		10.1759	0.0014	0.0004	0.0004	0.0004	0.0007	0.0004				10.1759	0.0014	0.0004	0	0	0	0	0	0				10.1759	0.0014	0.0004	0	0	0	0	0	0
		10.2513	0.0014	0.0004	0.0004	0.0004	0.0007	0.0004				10.2513	0.0014	0.0004	0	0	0	0	0	0				10.2513	0.0014	0.0004	0	0	0	0	0	0
		10.3266	0.0014	0.0004	0.0004	0.0004	0.0007	0.0004				10.3266	0.0014	0.0004	0	0	0	0	0	0				10.3266	0.0014	0.0004	0	0	0	0	0	0
		10.402	0.0014	0.0004	0.0004	0.0004	0.0007	0.0004				10.402	0.0014	0.0004	0	0	0	0	0	0				10.402	0.0014	0.0004	0	0	0	0	0	0
		10.4774	0.0011	0.0003	0.0004	0.0004	0.0005	0.0003				10.4774	0.0011	0.0003	0	0	0	0	0	0				10.4774	0.0011	0.0003	0	0	0	0	0	0
		10.5528	0.0011	0.0003	0.0004	0.0004	0.0005	0.0003				10.5528	0.0011	0.0003	0	0	0	0	0	0				10.5528	0.0011	0.0003	0	0	0	0	0	0
		10.6281	0.0011	0.0003	0.0004	0.0004	0.0005	0.0003				10.6281	0.0011	0.0003	0	0	0	0	0	0				10.6281	0.0011	0.0003	0	0	0	0	0	0
		10.7035	0.0011	0.0003	0.0004	0.0004	0.0003	0.0003				10.7035	0.0011	0.0003	0	0	0	0	0	0				10.7035	0.0011	0.0003	0	0	0	0	0	0
		10.7789	0.001	0.0003	0.0004	0.0004	0.0003	0.0003				10.7789	0.001	0.0003	0	0	0	0	0	0				10.7789	0.001	0.0003	0	0	0	0	0	0
		10.8543	0.001	0.0003	0.0004	0.0004	0.0003	0.0003				10.8543	0.001	0.0003	0	0	0	0	0	0				10.8543	0.001	0.0003	0	0	0	0	0	0
		10.9296	0.0009	0.0002	0.0004	0.0004	0.0003	0.0003				10.9296	0.0009	0.0002	0	0	0	0	0	0				10.9296	0.0009	0.0002	0	0	0	0	0	0
		11.005	0.0009	0.0002	0.0004	0.0004	0.0003	0.0003				11.005	0.0009	0.0002	0	0	0	0	0	0				11.005	0.0009	0.0002	0	0	0	0	0	0
		11.0804	0.0009	0.0002	0.0004	0.0004	0.0003	0.0003				11.0804	0.0009	0.0002	0	0	0	0	0	0				11.0804	0.0009	0.0002	0	0	0	0	0	0
		11.1558	0.0009	0.0002	0.0004	0.0004	0.0003	0.0003				11.1558	0.0009	0.0002	0	0	0	0	0	0				11.1558	0.0009	0.0002	0	0	0	0	0	0
		11.2312	0.0009	0.0002	0.0004	0.0004	0.0003	0.0003				11.2312	0.0009	0.0002	0	0	0	0	0	0				11.2312	0.0009	0.0002	0	0	0	0	0	0
		11.3065	0.0009	0.0002	0.0004	0.0004	0.0003	0.0003				11.3065	0.0009	0.0002	0	0	0	0	0	0				11.3065	0.0009	0.0002	0	0	0	0	0	0
		11.3819	0.0009	0.0002	0.0004	0.0004	0.0003	0.0003				11.3819	0.0009	0.0002	0	0	0	0	0	0				11.3819	0.0009	0.0002	0	0	0	0	0	0
		11.4573	0.0008	0.0002	0.0004	0.0004	0.0003	0.0003				11.4573	0.0008	0.0002	0	0	0	0	0	0				11.4573	0.0008	0.0002	0	0	0	0	0	0
		11.5327	0.0008	0.0002	0.0004	0.0004	0.0003	0.0003				11.5327	0.0008	0.0002	0	0	0	0	0	0				11.5327	0.0008	0.0002	0	0	0	0	0	0
		11.608	0.0008	0.0002	0.0004	0.0004	0.0003	0.0003				11.608	0.0008	0.0002	0	0	0	0	0	0				11.608	0.0008	0.0002	0	0	0	0	0	0
		11.6834	0.0008	0.0002	0.0004	0.0004	0.0003	0.0003				11.6834	0.0008	0.0002	0	0	0	0	0	0				11.6834	0.0008	0.0002	0	0	0	0	0	0
		11.7588	0.0008	0.0002	0.0004	0.0004	0.0003	0.0003				11.7588	0.0008	0.0002	0	0	0	0	0	0				11.7588	0.0008	0.0002	0	0	0	0	0	0
		11.8342	0.0007	0.0002	0.0004	0.0004	0.0003	0.0003				11.8342	0.0007	0.0002	0	0	0	0	0	0				11.8342	0.0007	0.0002	0	0	0	0	0	0
		11.9095	0.0007	0.0002	0.0004	0.0004	0.0003	0.0003				11.9095	0.0007	0.0002	0	0	0	0	0	0				11.9095	0.0007	0.0002	0	0	0	0	0	0
		11.9849	0.0007	0.0002	0.0004	0.0004	0.0003	0.0003				11.9849	0.0007	0.0002	0	0	0	0	0	0				11.9849	0.0007	0.0002	0	0	0	0	0	0
		12.0603	0.0007	0.0002	0.0004	0.0004	0.0003	0.0003				12.0603	0.0007	0.0002	0	0	0	0	0	0				12.0603	0.0007	0.0002	0	0	0	0	0	0
		12.1357	0.0006	0.0002	0	0	0.0003	0.0003				12.1357	0.0006	0.0002	0	0	0	0	0	0				12.1357	0.0006	0.0002	0	0	0	0	0	0
		12.2111	0.0006	0.0002	0	0	0.0003	0.0003				12.2111	0.0006	0.0002	0	0	0	0	0	0				12.2111	0.0006	0.0002	0	0	0	0	0	0
		12.2864	0.0006	0.0002	0	0	0.0003	0.0003				12.2864	0.0006	0.0002	0	0	0	0	0	0				12.2864	0.0006	0.0002	0	0	0	0	0	0
		12.3618	0.0006	0.0002	0	0	0.0003	0.0003				12.3618	0.0006	0.0002	0	0	0	0	0	0				12.3618	0.0006	0.0002	0	0	0	0	0	0
		12.4372	0.0006	0.0002	0	0	0.0003	0.0003				12.4372	0.0006	0.0002	0	0	0	0	0	0				12.4372	0.0006	0.0002	0	0	0	0	0	0
		12.5126	0.0006	0.0002	0	0	0.0003	0.0003				12.5126	0.0006	0.0002	0	0	0	0	0	0				12.5126	0.0006	0.0002	0	0	0	0	0	0
		12.5879	0.0006	0.0002	0	0	0.0003	0.0003				12.5879	0.0006	0.0002	0	0	0	0	0	0				12.5879	0.0006	0.0002	0	0	0	0	0	0
		12.6633	0.0005	0.0002	0	0	0.0003	0.0003				12.6633	0.0005	0.0002	0	0	0	0	0	0				12.6633	0.0005	0.0002	0	0	0	0	0	0
		12.7387	0.0005	0.0002	0	0	0.0003	0.0003				12.7387	0.0005	0.0002	0	0	0	0	0	0				12.7387	0.0005	0.0002	0	0	0	0	0	0
		12.8141	0.0005	0.0002	0	0	0.0003	0.0003				12.8141	0.0005	0.0002	0	0	0	0	0	0				12.8141	0.0005	0.0002	0	0	0	0	0	0
		12.8894	0.0005	0.0002	0	0	0.0003	0.0003				12.8894	0.0005	0.0002	0	0	0	0	0	0				12.8894	0.0005	0.0002	0	0	0	0	0	0
		12.9648	0.0005	0.0002	0	0	0.0003	0.0003				12.9648	0.0005	0.0002	0	0	0	0	0	0				12.9648	0.0005	0.0002	0	0	0	0	0	0
		13.0402	0.0005	0.0002	0	0	0.0003	0.0003				13.0402	0.0005	0.0002	0	0	0	0	0	0				13.0402	0.0005	0.0002	0	0	0	0	0	0
		13.1156	0.0005	0.0002	0	0	0.0003	0.0003				13.1156	0.0005	0.0002	0	0	0	0	0	0				13.1156	0.0005	0.0002	0	0	0	0	0	0
		13.191	0.0005	0.0002	0	0	0.0003	0.0003				13.191	0.0005	0.0002	0	0	0	0	0	0				13.191	0.0005	0.0002	0	0	0	0	0	0
		13.2663	0.0005	0.0002	0	0	0.0003	0.0003				13.2663	0.0005	0.0002	0	0	0	0	0	0				13.2663	0.0005	0.0002	0	0	0	0	0	0
		13.3417	0.0004	0.0001	0	0	0.0003	0.0003				13.3417	0.0004	0.0001	0	0	0	0	0	0				13.3417	0.0004	0.0001	0	0	0	0	0	0
		13.4171	0.0004	0.0001	0	0	0.0003	0.0003				13.4171	0.0004	0.0001	0	0	0	0	0	0				13.4171	0.0004	0.0001	0	0	0	0	0	0
		13.4925	0.0004	0.0001	0	0	0.0003	0.0003				13.4925	0.0004	0.0001	0	0	0	0	0	0				13.4925	0.0004	0.0001	0	0	0	0	0	0
		13.5678	0.0003	0.0001	0	0	0.0003	0.0003				13.5678	0.0003	0.0001	0	0	0	0	0	0				13.5678	0.0003	0.0001	0	0	0	0	0	0
		13.6432	0.0003	0.0001	0	0	0.0003	0.0003				13.6432	0.0003	0.0001	0	0	0	0	0	0				13.6432	0.0003	0.0001	0	0	0	0	0	0
		13.7186	0.0002	0.0001	0	0	0.0003	0.0003				13.7186	0.0002	0.0001	0	0	0	0	0	0				13.7186	0.0002	0.0001	0	0	0	0	0	0
		13.794	0.0002	0.0001	0	0	0.0003	0.0003				13.794	0.0002	0.0001	0	0	0	0	0	0				13.794	0.0002	0.0001	0	0	0	0	0	0
		13.8693	0.0002	0.0001	0	0	0.0003	0.0003				13.8693	0.0002	0.0001	0	0	0	0	0	0				13.8693	0.0002	0.0001	0	0	0	0	0	0
		13.9447	0.0002	0.0001	0	0	0.0003	0.0003				13.9447	0.0002	0.0001	0	0	0	0	0	0				13.9447	0.0002	0.0001	0	0	0	0	0	0
		14.0201	0.0002	0.0001	0	0	0.0003	0.0003				14.0201	0.0002	0.0001	0	0	0	0	0	0				14.0201	0.0002	0.0001	0	0	0	0	0	0
		14.0955	0.0002	0.0001	0	0	0.0003	0.0003				14.0955	0.0002	0.0001	0	0	0	0	0	0				14.0955	0.0002	0.0001	0	0	0	0	0	0
		14.1709	0.0002	0.0001	0	0	0.0003	0.0003				14.1709	0.0002	0.0001	0	0	0	0	0	0				14.1709	0.0002	0.0001	0	0	0	0	0	0
		14.2462	0.0001	0.0001	0	0	0.0003	0.0003				14.2462	0.0001	0.0001	0	0	0	0	0	0				14.2462	0.0001	0.0001	0	0	0	0	0	0
		14.3216	0.0001	0.0001	0	0	0.0003	0.0003				14.3216	0.0001	0.0001	0	0	0	0	0	0				14.3216	0.0001	0.0001	0	0	0	0	0	0
		14.397	0.0001	0.0001	0	0	0.0003	0.0003				14.397	0.0001	0.0001	0	0	0	0	0	0				14.397	0.0001	0.0001	0	0	0	0	0	0
		14.4724	0	0	0	0	0.0003	0.0003				14.4724	0	0	0	0	0	0	0	0				14.4724	0	0	0	0	0	0	0	0
		14.5477	0	0	0	0	0.0003	0.0003				14.5477	0	0	0	0	0	0	0	0				14.5477	0	0	0	0	0	0	0	0
		14.6231	0	0	0	0	0.0003	0.0003				14.6231	0	0	0	0	0	0	0	0				14.6231	0	0	0	0	0	0	0	0
		14.6985	0	0	0	0	0	0				14.6985	0	0	0	0	0	0	0	0				14.6985	0	0	0	0	0	0	0	0
		14.7739	0	0	0	0	0	0				14.7739	0	0	0	0	0	0	0	0				14.7739	0	0	0	0	0	0	0	0
		14.8492	0	0	0	0	0	0				14.8492	0	0	0	0	0	0	0	0				14.8492	0	0	0	0	0	0	0	0
		14.9246	0	0	0	0	0	0				14.9246	0	0	0	0	0	0	0	0				14.9246	0	0	0	0	0	0	0	0
		15	0	0	0	0	0	0				15	0	0	0	0	0	0	0	0				15	0	0	0	0	0	0	0	0

## Sheet: Fig.S2
Figure S2
		T (min)		ThT (20 uM Abeta)	ThT (20 uM Abeta + 0.5 uM PrP)			T (min)	ThT (20 uM Abeta-Cy5 )	ThT(20 uM Abeta-Cy5 + 0.5 uM PrP-AF555)
		1		0.0267	0.0453			19	0.0017	0.0569
		3		0.0096	0.0349			21	0.0042	0.0416
		5		0.0065	0.0249			23	0	0.0271
		7		0.0029	0.0246			25	0.0005	0.0203
		9		0.0029	0.021			27	0.0151	0.0138
		11		0.0004	0.016			29	0.0396	0.0089
		13		0	0.0105			31	0.0479	0.0059
		15		0.0021	0.0086			33	0.0702	0.0047
		17		0.0033	0.0083			35	0.1046	0
		19		0.0071	0.0063			37	0.1284	0.0001
		21		0.0133	0.0044			39	0.1483	0.0032
		23		0.0207	0.0017			41	0.1674	0.0099
		25		0.0291	0.0005			43	0.1914	0.013
		27		0.0397	0			45	0.2086	0.0279
		29		0.0523	0.0005			47	0.2315	0.0377
		31		0.0702	0.0011			49	0.2624	0.0462
		33		0.0899	0.0014			51	0.2803	0.0388
		35		0.111	0.0022			53	0.3039	0.036
		37		0.1343	0.0032			55	0.3245	0.0353
		39		0.1611	0.0022			57	0.3475	0.0342
		41		0.194	0.0038			59	0.3734	0.0375
		43		0.2282	0.0045			61	0.3996	0.0381
		45		0.2643	0.0048			63	0.4151	0.0414
		47		0.3028	0.0048			65	0.4341	0.0448
		49		0.3416	0.0062			67	0.4546	0.0478
		51		0.3805	0.0068			69	0.4754	0.0529
		53		0.4232	0.0074			71	0.4998	0.0587
		55		0.4656	0.0066			73	0.5132	0.0652
		57		0.5064	0.0082			75	0.5306	0.0684
		59		0.5443	0.0077			77	0.5488	0.0747
		61		0.5782	0.0078			79	0.5676	0.0792
		63		0.6111	0.0088			81	0.5867	0.0857
		65		0.6397	0.0095			83	0.6059	0.0939
		67		0.6674	0.0095			85	0.6208	0.0995
		69		0.69	0.0103			87	0.6323	0.1085
		71		0.7092	0.0104			89	0.6464	0.1158
		73		0.7256	0.0131			91	0.6553	0.123
		75		0.7397	0.0147			93	0.6666	0.1323
		77		0.7482	0.018			95	0.6738	0.1416
		79		0.7589	0.0198			97	0.6806	0.1502
		81		0.7683	0.0212			99	0.6861	0.1578
		83		0.7732	0.0234			101	0.6809	0.1658
		85		0.7761	0.026			103	0.6802	0.1736
		87		0.7817	0.028			105	0.6856	0.1796
		89		0.7834	0.0302			107	0.6945	0.1877
		91		0.7895	0.0314			109	0.7033	0.194
		93		0.7924	0.0323			111	0.7148	0.201
		95		0.7948	0.0313			113	0.7281	0.2094
		97		0.7934	0.0347			115	0.7364	0.2184
		99		0.7949	0.0393			117	0.746	0.2286
		101		0.7993	0.0407			119	0.757	0.2381
		103		0.8008	0.0416			121	0.7697	0.2466
		105		0.8039	0.0427			123	0.7809	0.2544
		107		0.808	0.0442			125	0.7952	0.2607
		109		0.8081	0.0465			127	0.8097	0.2639
		111		0.809	0.0476			129	0.8211	0.2664
		113		0.812	0.0523			131	0.8322	0.2738
		115		0.8173	0.0539			133	0.8411	0.2818
		117		0.8179	0.0545			135	0.8492	0.2882
		119		0.8178	0.0562			137	0.8584	0.2897
		121		0.8209	0.0591			139	0.8631	0.292
		123		0.8253	0.063			141	0.8718	0.2968
		125		0.8282	0.0689			143	0.8817	0.2998
		127		0.8285	0.0714			145	0.8867	0.3028
		129		0.8283	0.0762			147	0.8917	0.3076
		131		0.8292	0.077			149	0.8994	0.3107
		133		0.8313	0.08			151	0.9082	0.3144
		135		0.8332	0.0813			153	0.9118	0.3193
		137		0.8346	0.0855			155	0.9162	0.3268
		139		0.8324	0.089			157	0.9216	0.3328
		141		0.829	0.0921			159	0.9289	0.3417
		143		0.8285	0.0927			161	0.9324	0.3489
		145		0.831	0.0985			163	0.9377	0.3557
		147		0.8347	0.1033			165	0.9409	0.3672
		149		0.8377	0.109			167	0.9409	0.3799
		151		0.8397	0.1126			169	0.9447	0.3887
		153		0.8411	0.1177			171	0.948	0.3984
		155		0.8444	0.123			173	0.9475	0.4086
		157		0.8461	0.1284			175	0.9488	0.419
		159		0.8479	0.1333			177	0.9507	0.4273
		161		0.8473	0.1387			179	0.9535	0.436
		163		0.8436	0.143			181	0.9551	0.4454
		165		0.8405	0.1467			183	0.9552	0.4539
		167		0.8361	0.1506			185	0.9552	0.4638
		169		0.828	0.1552			187	0.9561	0.4759
		171		0.8237	0.1607			189	0.9581	0.4888
		173		0.8206	0.1638			191	0.9604	0.4984
		175		0.8209	0.167			193	0.9567	0.5065
		177		0.8161	0.1709			195	0.9546	0.5144
		179		0.8115	0.1742			197	0.9495	0.5209
		181		0.8118	0.1772			199	0.9483	0.531
		183		0.8096	0.1828			201	0.9503	0.5428
		185		0.8104	0.1889			203	0.9488	0.5535
		187		0.8143	0.1935			205	0.9453	0.5621
		189		0.8167	0.1956			207	0.9451	0.5745
		191		0.8203	0.1986			209	0.9407	0.5839
		193		0.8215	0.2027			211	0.9337	0.5917
		195		0.8282	0.2076			213	0.931	0.6
		197		0.8398	0.2139			215	0.926	0.606
		199		0.8437	0.2172			217	0.9244	0.6117
		201		0.8505	0.2189			219	0.9204	0.6182
		203		0.8512	0.222			221	0.9178	0.6239
		205		0.8524	0.2277			223	0.9158	0.6356
		207		0.8513	0.233			225	0.9146	0.6444
		209		0.8552	0.2417			227	0.9075	0.6542
		211		0.8584	0.2471			229	0.9033	0.6604
		213		0.86	0.2502			231	0.8972	0.6676
		215		0.8597	0.2527			233	0.8919	0.6741
		217		0.8622	0.2597			235	0.888	0.683
		219		0.8663	0.266			237	0.8827	0.6889
		221		0.875	0.2728			239	0.875	0.6975
		223		0.8808	0.2782			241	0.8727	0.7034
		225		0.8864	0.2842			243	0.8707	0.7083
		227		0.8863	0.2871			245	0.868	0.713
		229		0.889	0.2947			247	0.8638	0.7155
		231		0.8907	0.3025			249	0.8601	0.7219
		233		0.893	0.3111			251	0.8545	0.7297
		235		0.8901	0.317			253	0.8509	0.7376
		237		0.887	0.323			255	0.8494	0.7446
		239		0.8813	0.3284			257	0.8431	0.749
		241		0.8841	0.3336			259	0.8381	0.7521
		243		0.8849	0.3405			261	0.8339	0.7588
		245		0.8838	0.349			263	0.8249	0.7615
		247		0.882	0.3541			265	0.8178	0.7625
		249		0.8789	0.3604			267	0.8126	0.765
		251		0.8727	0.3647			269	0.8092	0.7682
		253		0.8755	0.3696			271	0.8026	0.7715
		255		0.8755	0.3772			273	0.8001	0.7732
		257		0.8761	0.3835			275	0.7952	0.7785
		259		0.8697	0.3904			277	0.7918	0.7824
		261		0.8718	0.3964			279	0.7882	0.784
		263		0.8732	0.4022			281	0.7846	0.7882
		265		0.8713	0.409			283	0.7827	0.7874
		267		0.8739	0.415			285	0.7819	0.7861
		269		0.8735	0.4221			287	0.7809	0.7845
		271		0.8731	0.4308			289	0.7792	0.7822
		273		0.8747	0.4364			291	0.7789	0.7824
		275		0.8792	0.444			293	0.7756	0.7871
		277		0.8817	0.4505			295	0.7735	0.7888
		279		0.8798	0.4602			297	0.7734	0.7882
		281		0.8791	0.4688			299	0.7712	0.7865
		283		0.8823	0.4764			301	0.7723	0.786
		285		0.8823	0.4846			303	0.7725	0.7849
		287		0.8857	0.4939			305	0.7702	0.7839
		289		0.8886	0.498			307	0.7706	0.7832
		291		0.8884	0.5047			309	0.7704	0.7843
		293		0.8877	0.5122			311	0.7695	0.7863
		295		0.8935	0.5197			313	0.7713	0.7916
		297		0.8962	0.5251			315	0.7722	0.7971
		299		0.9001	0.5291			317	0.7735	0.8003
		301		0.901	0.5323			319	0.7729	0.8041
		303		0.9064	0.5367			321	0.7726	0.8024
		305		0.9093	0.5416			323	0.773	0.8065
		307		0.9127	0.5504			325	0.7724	0.8089
		309		0.9145	0.5577			327	0.7715	0.8104
		311		0.916	0.56			329	0.7677	0.8123
		313		0.9151	0.5646			331	0.7692	0.8153
		315		0.9164	0.5707			333	0.7704	0.816
		317		0.9179	0.5777			335	0.7692	0.8174
		319		0.9168	0.5836			337	0.7739	0.8144
		321		0.9101	0.5904			339	0.7757	0.8155
		323		0.9072	0.5958			341	0.777	0.8193
		325		0.9031	0.6021			343	0.781	0.8223
		327		0.9029	0.6081			345	0.7858	0.8246
		329		0.9057	0.615			347	0.7886	0.8241
		331		0.9061	0.6212			349	0.7865	0.8218
		333		0.9069	0.627			351	0.7873	0.8173
		335		0.9071	0.6314			353	0.7875	0.8146
		337		0.9105	0.6357			355	0.7856	0.8121
		339		0.9179	0.642			357	0.7854	0.8096
		341		0.9258	0.6491			359	0.7898	0.8092
		343		0.9306	0.6517			361	0.7869	0.8084
		345		0.937	0.6567			363	0.7909	0.8091
		347		0.9351	0.662			365	0.7964	0.8111
		349		0.9344	0.6671			367	0.7977	0.8096
		351		0.9335	0.67			369	0.8	0.8111
		353		0.9342	0.6749			371	0.8025	0.8112
		355		0.9404	0.6817			373	0.802	0.8133
		357		0.944	0.6852			375	0.8011	0.8102
		359		0.9421	0.6898			377	0.7998	0.8107
		361		0.9445	0.6986			379	0.8032	0.8095
		363		0.9407	0.7			381	0.8051	0.8107
		365		0.9407	0.7053			383	0.807	0.8121
		367		0.9412	0.7107			385	0.809	0.8128
		369		0.9429	0.718			387	0.8109	0.8142
		371		0.9483	0.7241			389	0.8125	0.8141
		373		0.9525	0.7322			391	0.8167	0.8092
		375		0.9513	0.7371			393	0.8192	0.8076
		377		0.9574	0.7433			395	0.8228	0.8078
		379		0.9586	0.7448			397	0.8247	0.8056
		381		0.9617	0.7518			399	0.8229	0.8051
		383		0.9664	0.7553			401	0.8228	0.8043
		385		0.9734	0.7598			403	0.8241	0.8055
		387		0.972	0.7622			405	0.824	0.8033
		389		0.9687	0.7644			407	0.8286	0.8012
		391		0.9611	0.7652			409	0.8317	0.7966
		393		0.959	0.7673			411	0.8339	0.7944
		395		0.9556	0.7688			413	0.8343	0.7894
		397		0.9579	0.7753			415	0.8339	0.7888
		399		0.9597	0.7787			417	0.8374	0.7872
		401		0.964	0.7855			419	0.8361	0.7868
		403		0.9593	0.7894			421	0.839	0.7818
		405		0.9665	0.7927			423	0.8404	0.7782
		407		0.9653	0.7993			425	0.8481	0.7795
		409		0.9657	0.8002			427	0.8492	0.7788
		411		0.9641	0.809			429	0.8516	0.7751
		413		0.959	0.8141			431	0.8558	0.7748
		415		0.9534	0.813			433	0.8596	0.7723
		417		0.9565	0.8177			435	0.8619	0.7727
		419		0.9487	0.8165			437	0.8622	0.7691
		421		0.949	0.822			439	0.8584	0.7646
		423		0.9438	0.826			441	0.8589	0.7627
		425		0.9467	0.8295			443	0.8585	0.76
		427		0.9473	0.8383			445	0.8589	0.7611
		429		0.9512	0.8385			447	0.8572	0.7586
		431		0.9536	0.8403			449	0.8561	0.7588
		433		0.9508	0.8452			451	0.8536	0.7584
		435		0.9444	0.8485			453	0.8515	0.7599
		437		0.9452	0.8528			455	0.8503	0.7648
		439		0.9423	0.8482			457	0.8484	0.7664
		441		0.9397	0.8531			459	0.8501	0.7678
		443		0.9324	0.8553			461	0.8513	0.7648
		445		0.9284	0.857			463	0.8512	0.7625
		447		0.9268	0.8605			465	0.8533	0.7618
		449		0.9282	0.8622			467	0.8506	0.7623
		451		0.9292	0.8662			469	0.8517	0.7632
		453		0.9296	0.8693			471	0.8533	0.7625
		455		0.9302	0.8684			473	0.8536	0.7642
		457		0.928	0.8773			475	0.8548	0.7655
		459		0.9256	0.8774			477	0.8554	0.767
		461		0.9267	0.8767			479	0.8603	0.766
		463		0.9275	0.8798			481	0.8588	0.7656
		465		0.9237	0.8826			483	0.8596	0.7649
		467		0.9215	0.8822			485	0.8596	0.7648
		469		0.9221	0.8849			487	0.8627	0.7662
		471		0.9203	0.8866			489	0.8648	0.7691
		473		0.9192	0.8944			491	0.871	0.7732
		475		0.9211	0.8919			493	0.8746	0.7774
		477		0.9267	0.8973			495	0.8762	0.7836
		479		0.9313	0.9007			497	0.8779	0.7855
		481		0.9333	0.8998			499	0.877	0.7919
		483		0.9368	0.9054			501	0.8798	0.7939
		485		0.9409	0.9106			503	0.8819	0.7997
		487		0.9464	0.9121			505	0.8827	0.8046
		489		0.9508	0.9113			507	0.8827	0.8066
		491		0.9579	0.9175			509	0.8829	0.8092
		493		0.9588	0.9239			511	0.8826	0.8146
		495		0.9592	0.9206			513	0.8822	0.8155
		497		0.9602	0.924			515	0.88	0.8179
		499		0.9631	0.9291			517	0.8804	0.8225
		501		0.9674	0.9227			519	0.8821	0.8276
		503		0.971	0.9261			521	0.8824	0.8309
		505		0.9716	0.926			523	0.8827	0.8334
		507		0.9734	0.9286			525	0.8844	0.832
		509		0.9728	0.9263			527	0.8882	0.8366
		511		0.9767	0.9232			529	0.8897	0.8365
		513		0.9752	0.9286			531	0.8888	0.8379
		515		0.9766	0.9245			533	0.8912	0.8446
		517		0.9714	0.9232			535	0.8893	0.8516
		519		0.963	0.926			537	0.8891	0.8563
		521		0.9539	0.9204			539	0.8882	0.8584
		523		0.9513	0.9224			541	0.889	0.8652
		525		0.9513	0.9215			543	0.8871	0.8678
		527		0.949	0.9226			545	0.8866	0.8738
		529		0.9456	0.9256			547	0.89	0.8797
		531		0.9517	0.9221			549	0.8913	0.8824
		533		0.9463	0.928			551	0.8898	0.8841
		535		0.9556	0.9271			553	0.8948	0.8871
		537		0.9641	0.9276			555	0.8951	0.8856
		539		0.9702	0.9316			557	0.8959	0.8893
		541		0.9724	0.9275			559	0.8999	0.8949
		543		0.9699	0.9301			561	0.8993	0.897
		545		0.9726	0.9295			563	0.8994	0.9
		547		0.9782	0.93			565	0.8977	0.9004
		549		0.9791	0.9336			567	0.8969	0.9006
		551		0.9784	0.9317			569	0.8994	0.8992
		553		0.9677	0.9344			571	0.9036	0.9015
		555		0.9618	0.9362			573	0.9067	0.9019
		557		0.9583	0.9347			575	0.9112	0.9013
		559		0.9528	0.9378			577	0.9107	0.9045
		561		0.9486	0.9385			579	0.9116	0.907
		563		0.9415	0.9365			581	0.914	0.9086
		565		0.9332	0.9366			583	0.9201	0.911
		567		0.9266	0.935			585	0.919	0.9132
		569		0.9305	0.9335			587	0.9177	0.9131
		571		0.9327	0.935			589	0.9181	0.9158
		573		0.933	0.9355			591	0.9194	0.9139
		575		0.9327	0.9346			593	0.9214	0.9141
		577		0.9326	0.9345			595	0.9196	0.9147
		579		0.9329	0.9372			597	0.9232	0.9158
		581		0.9366	0.9389			599	0.9249	0.9155
		583		0.9463	0.9392			601	0.9265	0.915
		585		0.9443	0.9405			603	0.9291	0.9147
		587		0.9421	0.9446			605	0.9278	0.9188
		589		0.9472	0.9422			607	0.9308	0.9141
		591		0.9477	0.9359			609	0.9322	0.9142
		593		0.9485	0.935			611	0.933	0.9128
		595		0.9464	0.9341			613	0.9352	0.9117
		597		0.9473	0.9307			615	0.9324	0.9071
		599		0.9433	0.9334			617	0.934	0.9067
		601		0.9337	0.9372			619	0.9326	0.903
		603		0.9362	0.9369			621	0.933	0.8988
		605		0.9383	0.937			623	0.9303	0.9026
		607		0.9329	0.9387			625	0.9292	0.9026
		609		0.9323	0.9406			627	0.9297	0.9036
		611		0.9262	0.9456			629	0.9279	0.9045
		613		0.9259	0.9484			631	0.9244	0.9033
		615		0.9226	0.9498			633	0.9241	0.9
		617		0.9188	0.9495			635	0.9284	0.9018
		619		0.9199	0.9488			637	0.9301	0.9057
		621		0.9194	0.9471			639	0.9307	0.903
		623		0.9201	0.9519			641	0.9327	0.9019
		625		0.9189	0.9542			643	0.9355	0.9003
		627		0.9226	0.9566			645	0.9385	0.9009
		629		0.9314	0.9553			647	0.9432	0.904
		631		0.942	0.9548			649	0.9432	0.9061
		633		0.9509	0.9495			651	0.9436	0.9065
		635		0.9595	0.9482			653	0.9441	0.909
		637		0.9697	0.9439			655	0.9432	0.9103
		639		0.9763	0.9447			657	0.9416	0.9131
		641		0.9765	0.9402			659	0.9419	0.9157
		643		0.9844	0.9438			661	0.9434	0.9136
		645		0.9858	0.9442			663	0.9449	0.9135
		647		0.9844	0.9455			665	0.9444	0.9148
		649		0.9772	0.951			667	0.9441	0.9164
		651		0.9757	0.9551			669	0.9455	0.9181
		653		0.9715	0.9533			671	0.9448	0.9218
		655		0.9653	0.9542			673	0.9418	0.9237
		657		0.9632	0.957			675	0.9397	0.9217
		659		0.96	0.9561			677	0.9364	0.9246
		661		0.9627	0.9508			679	0.9339	0.9277
		663		0.9583	0.953			681	0.9288	0.9301
		665		0.9564	0.9529			683	0.9272	0.9313
		667		0.9551	0.9476			685	0.9277	0.9348
		669		0.9506	0.9533			687	0.9246	0.9322
		671		0.956	0.9556			689	0.9196	0.9339
		673		0.9611	0.9596			691	0.9187	0.9348
		675		0.9558	0.9596			693	0.916	0.936
		677		0.9562	0.9631			695	0.9135	0.9357
		679		0.9486	0.9621			697	0.9142	0.9371
		681		0.9503	0.9664			699	0.9163	0.9373
		683		0.9559	0.9669			701	0.9187	0.9342
		685		0.9533	0.9727			703	0.9204	0.9316
		687		0.9537	0.9718			705	0.9179	0.9367
		689		0.9478	0.9713			707	0.919	0.9344
		691		0.9432	0.9692			709	0.9211	0.9362
		693		0.9518	0.9702			711	0.9213	0.9402
		695		0.9542	0.9653			713	0.9259	0.9442
		697		0.9533	0.9654			715	0.9272	0.9456
		699		0.9516	0.9632			717	0.9268	0.9504
		701		0.9463	0.9652			719	0.9237	0.9517
		703		0.9536	0.9621			721	0.9238	0.9523
		705		0.9607	0.957			723	0.9241	0.9521
		707		0.9687	0.9569			725	0.9234	0.9544
		709		0.9657	0.9579			727	0.9231	0.9569
		711		0.9584	0.9598			729	0.9251	0.9589
		713		0.9643	0.9605			731	0.9245	0.9622
		715		0.9653	0.9638			733	0.9279	0.9606
		717		0.9648	0.9638			735	0.9334	0.9592
		719		0.9715	0.964			737	0.9355	0.9594
		721		0.9744	0.9651			739	0.9387	0.9588
		723		0.9729	0.9674			741	0.9411	0.9577
		725		0.9737	0.9704			743	0.943	0.9543
		727		0.9804	0.9706			745	0.9471	0.95
		729		0.9843	0.9716			747	0.9518	0.9481
		731		0.9789	0.9768			749	0.9552	0.947
		733		0.9763	0.975			751	0.9594	0.9452
		735		0.9728	0.9731			753	0.9619	0.9432
		737		0.9637	0.9756			755	0.9648	0.9391
		739		0.9587	0.9732			757	0.9641	0.9387
		741		0.9558	0.9741			759	0.9631	0.9404
		743		0.9513	0.9745			761	0.9594	0.9399
		745		0.951	0.9713			763	0.9614	0.9408
		747		0.9436	0.9667			765	0.963	0.9413
		749		0.9472	0.9681			767	0.962	0.9395
		751		0.953	0.9703			769	0.9628	0.9411
		753		0.9652	0.9716			771	0.9633	0.9406
		755		0.9718	0.9706			773	0.9666	0.9409
		757		0.979	0.9697			775	0.968	0.9377
		759		0.9832	0.9724			777	0.9727	0.934
		761		0.98	0.9702			779	0.9719	0.9338
		763		0.9761	0.9714			781	0.9687	0.9318
		765		0.9792	0.9772			783	0.9715	0.9295
		767		0.9759	0.9762			785	0.9763	0.9331
		769		0.9804	0.9737			787	0.9785	0.9313
		771		0.9706	0.9723			789	0.9809	0.9282
		773		0.9674	0.9714			791	0.9819	0.9256
		775		0.9602	0.9747			793	0.986	0.9251
		777		0.951	0.9739			795	0.9871	0.9215
		779		0.9497	0.9726			797	0.9927	0.9207
		781		0.9542	0.9713			799	0.9982	0.923
		783		0.9602	0.9663			801	1	0.9242
		785		0.9561	0.9648
		787		0.9474	0.9655
		789		0.9501	0.9665
		791		0.9545	0.9678
		793		0.9532	0.9677
		795		0.9551	0.9679
		797		0.9555	0.972
		799		0.9497	0.977

## Sheet: Fig.S3
Figure S3
	panel g					panel h					panel i					panel j					panel l k					panel l
	Distance	Int(PrP)	Int(Seed)	Int(Mon)		Distance	Int(PrP)	Int(Seed)	Int(Mon)		Distance	Int(PrP)	Int(Seed)	Int(Mon)		Distance	Int(PrP)	Int(Seed)	Int(Mon)		Distance	Int(PrP)	Int(Seed)	Int(Mon)		Distance	Int(PrP)	Int(Seed)	Int(Mon)
	0	0	0	0		0	0	0	0		0	0	0	0		0	0	0	0		0	0	0	0		0	0	0	0
	0.025	0	0	0		0.025	0	0	0		0.025	0	0	0		0.025	0	0	0		0.025	0	0	0		0.025	0	0	0
	0.05	0	0	0		0.05	0	0	0		0.05	0	0	0		0.05	0	0	0		0.05	0	0	0		0.05	0	0	0
	0.075	0.002	0	0		0.075	0	0	0		0.075	0	0	0		0.075	0	0	0		0.075	0	0	0		0.075	0	0	0
	0.1	0.0038	0	0		0.1	0	0	0		0.1	0	0	0		0.1	0	0	0		0.1	0	0	0		0.1	0	0	0
	0.125	0.0009	0	0		0.125	0	0	0		0.125	0	0	0		0.125	0	0	0		0.125	0	0	0		0.125	0	0	0
	0.15	0	0	0		0.15	0	0	0		0.15	0	0	0.0685		0.15	0.0028	0	0		0.15	0	0	0		0.15	0	0	0
	0.175	0	0	0.1101		0.175	0	0	0		0.175	0	0	0.1733		0.175	0.0167	0	0		0.175	0	0	0.0021		0.175	0	0	0
	0.2	0	0	0.3002		0.2	0	0	0		0.2	0	0	0.2527		0.2	0.0332	0	0		0.2	0.0393	0	0.0153		0.2	0	0.1545	0.004
	0.225	0	0	0.4795		0.225	0	0	0		0.225	0	0	0.3127		0.225	0.0523	0	0		0.225	0.1682	0	0.024		0.225	0	0.4667	0.0002
	0.25	0	0	0.6166		0.25	0	0	0		0.25	0	0	0.3589		0.25	0.069	0	0		0.25	0.3473	0	0.0103		0.25	0	0.7371	0
	0.275	0	0	0.6704		0.275	0	0	0		0.275	0	0	0.402		0.275	0.0843	0.021	0		0.275	0.5366	0	0		0.275	0	0.9129	0
	0.3	0	0	0.6864		0.3	0	0	0		0.3	0	0	0.4462		0.3	0.09	0.156	0		0.3	0.697	0	0		0.3	0	0.9973	0
	0.325	0	0	0.6867		0.325	0	0	0		0.325	0	0	0.4886		0.325	0.0808	0.3316	0		0.325	0.8419	0	0		0.325	0	1	0
	0.35	0	0	0.6616		0.35	0	0	0		0.35	0	0	0.5146		0.35	0.0576	0.5145	0		0.35	0.9543	0	0		0.35	0	0.9195	0.0234
	0.375	0.0003	0	0.6639		0.375	0	0	0		0.375	0	0	0.5079		0.375	0.0304	0.6901	0		0.375	1	0	0.0018		0.375	0	0.7678	0.0995
	0.4	0	0	0.6813		0.4	0	0	0		0.4	0	0	0.4548		0.4	0.0112	0.8379	0		0.4	0.9684	0	0.0611		0.4	0	0.5616	0.1978
	0.425	0	0	0.6941		0.425	0	0	0.0961		0.425	0	0.1361	0.3477		0.425	0.0015	0.9478	0		0.425	0.8878	0	0.2147		0.425	0	0.321	0.3017
	0.45	0	0	0.7011		0.45	0	0	0.3236		0.45	0	0.4744	0.211		0.45	0.0154	0.9939	0		0.45	0.7569	0	0.3937		0.45	0	0.0688	0.4007
	0.475	0.0036	0	0.7214		0.475	0	0	0.5275		0.475	0	0.8073	0.0822		0.475	0.055	1	0		0.475	0.5738	0	0.5589		0.475	0	0.0042	0.4856
	0.5	0.0078	0	0.7356		0.5	0.0067	0	0.6809		0.5	0	0.9701	0.0145		0.5	0.1318	0.9452	0		0.5	0.4034	0	0.7155		0.5	0	0	0.5558
	0.525	0.0144	0	0.7566		0.525	0.0142	0	0.7369		0.525	0	1	0		0.525	0.2368	0.8592	0		0.525	0.2574	0	0.8555		0.525	0	0	0.6179
	0.55	0.0149	0	0.7768		0.55	0.029	0	0.7033		0.55	0	1	0.0032		0.55	0.3657	0.7388	0		0.55	0.1372	0	0.9325		0.55	0	0	0.6762
	0.575	0.0159	0	0.7904		0.575	0.0371	0	0.6428		0.575	0	0.9369	0.0465		0.575	0.502	0.6078	0		0.575	0.0532	0	0.9756		0.575	0	0	0.7357
	0.6	0.0136	0	0.8042		0.6	0.0452	0	0.5694		0.6	0	0.6478	0.1469		0.6	0.642	0.4686	0.0003		0.6	0.0034	0	1		0.6	0	0	0.7979
	0.625	0.012	0	0.814		0.625	0.0406	0	0.4983		0.625	0	0.2075	0.276		0.625	0.7722	0.3381	0.0006		0.625	0.0003	0	0.9874		0.625	0	0	0.8537
	0.65	0.0101	0	0.7887		0.65	0.034	0	0.4707		0.65	0	0.0107	0.4117		0.65	0.8861	0.2294	0.0009		0.65	0	0	0.952		0.65	0	0	0.8945
	0.675	0.0085	0	0.7457		0.675	0.0236	0	0.476		0.675	0	0	0.5438		0.675	0.956	0.1467	0		0.675	0	0	0.9269		0.675	0	0	0.9147
	0.7	0.0048	0	0.6673		0.7	0.0113	0	0.5003		0.7	0	0	0.6627		0.7	1	0.0947	0.0005		0.7	0	0	0.9038		0.7	0	0	0.916
	0.725	0.002	0	0.5859		0.725	0.0082	0	0.5297		0.725	0	0	0.758		0.725	0.9811	0.0539	0		0.725	0	0	0.8421		0.725	0	0	0.8886
	0.75	0	0	0.4992		0.75	0.0036	0	0.5607		0.75	0	0	0.8172		0.75	0.9395	0.0237	0		0.75	0	0	0.7898		0.75	0	0	0.8633
	0.775	0	0	0.4216		0.775	0	0	0.5775		0.775	0	0	0.8509		0.775	0.8872	0.0034	0		0.775	0	0	0.7424		0.775	0	0	0.8458
	0.8	0	0	0.3618		0.8	0.0002	0	0.5888		0.8	0	0	0.8744		0.8	0.8303	0	0		0.8	0	0	0.7055		0.8	0	0	0.8344
	0.825	0	0	0.3134		0.825	0	0	0.5609		0.825	0	0	0.8977		0.825	0.794	0	0		0.825	0	0	0.7065		0.825	0	0	0.8244
	0.85	0	0	0.2985		0.85	0.0011	0	0.5197		0.85	0	0	0.9273		0.85	0.747	0	0		0.85	0.0058	0	0.7246		0.85	0	0	0.8142
	0.875	0	0	0.3053		0.875	0	0	0.4997		0.875	0	0	0.9618		0.875	0.7251	0	0		0.875	0.0297	0	0.7392		0.875	0	0	0.7945
	0.9	0	0	0.3139		0.9	0.0019	0	0.505		0.9	0	0	0.9741		0.9	0.6951	0	0		0.9	0.0325	0	0.788		0.9	0	0	0.7824
	0.925	0	0	0.3093		0.925	0	0	0.531		0.925	0	0	0.959		0.925	0.6738	0	0		0.925	0.0241	0	0.8109		0.925	0	0	0.7871
	0.95	0	0	0.278		0.95	0	0	0.5242		0.95	0	0	0.9343		0.95	0.6619	0	0		0.95	0.0162	0	0.848		0.95	0	0	0.8034
	0.975	0	0.0132	0.2161		0.975	0	0	0.5273		0.975	0	0	0.9023		0.975	0.6472	0	0		0.975	0.0005	0	0.8755		0.975	0	0	0.8221
	1	0	0.3003	0.1345		1	0	0	0.5117		1	0	0	0.8678		1	0.6594	0.0223	0		1	0.0002	0	0.8702		1	0	0	0.8408
	1.025	0	0.6537	0.053		1.025	0	0	0.5117		1.025	0	0	0.8425		1.025	0.6656	0.0685	0		1.025	0	0	0.868		1.025	0	0	0.8556
	1.05	0	0.893	0		1.05	0	0	0.5116		1.05	0	0	0.8182		1.05	0.6943	0.1091	0		1.05	0	0	0.8122		1.05	0	0	0.8685
	1.075	0	1	0		1.075	0.0029	0	0.5218		1.075	0	0	0.7937		1.075	0.7229	0.1217	0		1.075	0	0	0.7624		1.075	0.0104	0	0.8794
	1.1	0	0.9523	0		1.1	0.0031	0	0.5437		1.1	0	0	0.7907		1.1	0.7517	0.1111	0		1.1	0	0	0.7144		1.1	0.021	0	0.884
	1.125	0	0.7637	0.0009		1.125	0.0082	0	0.5564		1.125	0	0	0.8036		1.125	0.7873	0.0939	0		1.125	0	0	0.6755		1.125	0.0365	0	0.8741
	1.15	0	0.4577	0.073		1.15	0.0004	0	0.5844		1.15	0	0	0.828		1.15	0.7884	0.0597	0		1.15	0	0	0.6804		1.15	0.0569	0	0.8492
	1.175	0	0.1284	0.1766		1.175	0.002	0	0.5784		1.175	0	0	0.8604		1.175	0.7974	0.0297	0		1.175	0	0	0.6656		1.175	0.061	0	0.8102
	1.2	0.001	0.0143	0.2909		1.2	0.0011	0	0.5952		1.2	0	0	0.8962		1.2	0.8141	0.0081	0		1.2	0	0	0.665		1.2	0.0375	0	0.7656
	1.225	0.0035	0	0.4039		1.225	0	0	0.5756		1.225	0	0	0.9374		1.225	0.809	0.0004	0		1.225	0.007	0	0.6271		1.225	0.0072	0	0.7266
	1.25	0.0072	0	0.4859		1.25	0	0	0.5757		1.25	0	0	0.9464		1.25	0.7986	0	0		1.25	0.0247	0	0.5534		1.25	0	0	0.7093
	1.275	0.0081	0	0.5409		1.275	0	0	0.5769		1.275	0	0	0.9424		1.275	0.7907	0	0		1.275	0.0379	0	0.4773		1.275	0	0	0.7142
	1.3	0.0081	0	0.5693		1.3	0	0	0.5736		1.3	0	0	0.926		1.3	0.7719	0	0		1.3	0.0497	0	0.4161		1.3	0	0	0.7364
	1.325	0.0079	0	0.5754		1.325	0	0	0.5789		1.325	0	0	0.8942		1.325	0.741	0	0		1.325	0.0623	0	0.4007		1.325	0	0	0.7686
	1.35	0.0084	0	0.5556		1.35	0	0	0.5906		1.35	0	0	0.8488		1.35	0.7222	0	0		1.35	0.0662	0	0.4121		1.35	0	0	0.7997
	1.375	0.0064	0	0.5308		1.375	0	0	0.5898		1.375	0	0	0.7936		1.375	0.7139	0	0		1.375	0.0617	0	0.4514		1.375	0	0	0.8072
	1.4	0.0081	0	0.534		1.4	0	0	0.5767		1.4	0	0	0.742		1.4	0.6927	0	0		1.4	0.053	0	0.5137		1.4	0	0	0.82
	1.425	0.0095	0	0.5712		1.425	0	0	0.5653		1.425	0	0	0.6986		1.425	0.694	0	0		1.425	0.0373	0	0.5444		1.425	0	0	0.8424
	1.45	0.0098	0	0.6386		1.45	0	0	0.5513		1.45	0	0	0.6611		1.45	0.7183	0	0		1.45	0.0237	0	0.5772		1.45	0	0	0.882
	1.475	0.0075	0	0.7212		1.475	0	0	0.525		1.475	0	0	0.6457		1.475	0.7438	0	0		1.475	0.0092	0	0.569		1.475	0	0	0.9375
	1.5	0.0065	0	0.7958		1.5	0	0	0.4762		1.5	0	0	0.6472		1.5	0.7841	0	0		1.5	0	0	0.5625		1.5	0	0	0.9811
	1.525	0.0042	0	0.8498		1.525	0	0	0.4147		1.525	0	0	0.6517		1.525	0.8426	0	0.0012		1.525	0	0	0.5441		1.525	0	0.0288	1
	1.55	0.0032	0	0.883		1.55	0	0	0.3496		1.55	0	0	0.6495		1.55	0.8995	0	0		1.55	0	0	0.519		1.55	0	0.0823	0.9963
	1.575	0.0013	0	0.9111		1.575	0	0	0.2877		1.575	0	0	0.6476		1.575	0.9396	0	0.0021		1.575	0	0	0.5034		1.575	0	0.1171	0.9673
	1.6	0	0	0.9464		1.6	0	0	0.2813		1.6	0	0	0.6532		1.6	0.9673	0	0.0047		1.6	0	0	0.4827		1.6	0	0.1114	0.9139
	1.625	0.0004	0	0.9831		1.625	0	0	0.3252		1.625	0	0	0.6819		1.625	0.9747	0	0.0035		1.625	0	0	0.4838		1.625	0	0.0712	0.8466
	1.65	0.0033	0	0.998		1.65	0	0	0.3791		1.65	0	0	0.7404		1.65	0.9645	0	0.0009		1.65	0	0	0.4852		1.65	0	0.0231	0.7826
	1.675	0.0049	0	1		1.675	0	0	0.4432		1.675	0	0	0.823		1.675	0.9272	0	0		1.675	0	0	0.4989		1.675	0	0	0.7311
	1.7	0.0053	0	1		1.7	0	0	0.4796		1.7	0	0	0.911		1.7	0.8777	0	0		1.7	0	0	0.5072		1.7	0	0	0.6999
	1.725	0.0056	0	0.9717		1.725	0	0	0.5004		1.725	0	0	0.9771		1.725	0.8346	0	0		1.725	0	0	0.5639		1.725	0	0	0.6935
	1.75	0.0046	0	0.8941		1.75	0	0	0.528		1.75	0	0	0.996		1.75	0.8004	0	0		1.75	0	0	0.657		1.75	0	0	0.7101
	1.775	0.0031	0	0.801		1.775	0.007	0	0.5218		1.775	0	0	0.9916		1.775	0.7833	0	0		1.775	0	0	0.732		1.775	0	0	0.7424
	1.8	0.001	0	0.7283		1.8	0.0105	0	0.5335		1.8	0	0	0.953		1.8	0.7626	0	0		1.8	0	0	0.8041		1.8	0	0	0.7773
	1.825	0	0	0.6906		1.825	0.013	0	0.5198		1.825	0	0	0.889		1.825	0.7523	0	0		1.825	0	0	0.8268		1.825	0	0	0.8064
	1.85	0	0	0.6884		1.85	0.0064	0	0.5196		1.85	0	0	0.8258		1.85	0.7482	0	0		1.85	0	0	0.7979		1.85	0	0	0.8231
	1.875	0	0	0.7074		1.875	0.0001	0	0.5093		1.875	0	0	0.7679		1.875	0.7541	0	0		1.875	0.0068	0	0.7632		1.875	0	0	0.823
	1.9	0	0	0.7312		1.9	0	0	0.4795		1.9	0	0	0.6847		1.9	0.758	0	0		1.9	0.0116	0	0.6942		1.9	0	0	0.8094
	1.925	0.0004	0	0.7463		1.925	0	0	0.4207		1.925	0	0	0.6255		1.925	0.7492	0	0		1.925	0.0156	0	0.639		1.925	0	0	0.7631
	1.95	0	0	0.7501		1.95	0	0	0.3711		1.95	0	0	0.5887		1.95	0.7363	0	0		1.95	0.0033	0	0.5789		1.95	0	0	0.7204
	1.975	0	0	0.7473		1.975	0	0	0.3061		1.975	0	0	0.5665		1.975	0.7217	0	0		1.975	0	0	0.5275		1.975	0	0	0.6936
	2	0.0014	0	0.7192		2	0	0	0.2704		2	0	0	0.5558		2	0.7124	0	0		2	0	0	0.5027		2	0	0	0.686
	2.025	0.0022	0	0.688		2.025	0	0	0.2469		2.025	0	0	0.5462		2.025	0.7019	0	0		2.025	0	0	0.4841		2.025	0	0	0.6941
	2.05	0.0036	0	0.6787		2.05	0	0	0.2234		2.05	0	0	0.5426		2.05	0.6963	0	0		2.05	0	0	0.4927		2.05	0	0	0.712
	2.075	0.0051	0	0.6674		2.075	0	0	0.1998		2.075	0	0	0.5425		2.075	0.6984	0	0		2.075	0	0	0.5117		2.075	0	0	0.751
	2.1	0.0088	0	0.6615		2.1	0	0	0.1776		2.1	0	0	0.5468		2.1	0.6892	0	0		2.1	0	0	0.5185		2.1	0	0	0.7836
	2.125	0.0122	0	0.668		2.125	0	0	0.158		2.125	0	0	0.5554		2.125	0.6855	0	0		2.125	0	0	0.5266		2.125	0	0	0.7903
	2.15	0.0173	0	0.6538		2.15	0	0.1066	0.1406		2.15	0	0	0.5653		2.15	0.6778	0	0		2.15	0	0	0.5206		2.15	0	0	0.7784
	2.175	0.0202	0	0.6294		2.175	0	0.4232	0.1288		2.175	0	0	0.5765		2.175	0.6658	0	0		2.175	0	0	0.4647		2.175	0.1481	0	0.7196
	2.2	0.0199	0	0.6156		2.2	0	0.7123	0.125		2.2	0	0	0.5908		2.2	0.6496	0.0087	0		2.2	0	0	0.4145		2.2	0.3373	0	0.6253
	2.225	0.0142	0	0.5881		2.225	0	0.9157	0.1333		2.225	0	0	0.6021		2.225	0.6306	0.0249	0		2.225	0	0	0.379		2.225	0.5321	0	0.5175
	2.25	0.0065	0	0.5724		2.25	0	1	0.1505		2.25	0	0	0.6113		2.25	0.6094	0.0461	0		2.25	0	0	0.3372		2.25	0.7581	0	0.3488
	2.275	0.0018	0	0.584		2.275	0	0.9504	0.1716		2.275	0	0	0.6225		2.275	0.5858	0.0689	0		2.275	0	0	0.3125		2.275	0.9444	0	0.1818
	2.3	0.0017	0	0.581		2.3	0	0.7723	0.1881		2.3	0	0	0.6462		2.3	0.5609	0.0861	0		2.3	0	0	0.3126		2.3	1	0	0.0423
	2.325	0.004	0	0.596		2.325	0	0.4937	0.2083		2.325	0	0	0.6857		2.325	0.5364	0.102	0		2.325	0	0	0.3243		2.325	0.9574	0	0.0001
	2.35	0.0097	0	0.5965		2.35	0	0.2449	0.2712		2.35	0	0	0.7439		2.35	0.5136	0.1045	0		2.35	0	0	0.3332		2.35	0.7673	0	0
	2.375	0.0182	0	0.6169		2.375	0	0	0.3386		2.375	0	0	0.8114		2.375	0.4836	0.0959	0		2.375	0	0	0.3525		2.375	0.5163	0	0
	2.4	0.0259	0	0.6228		2.4	0	0	0.3807		2.4	0	0	0.8587		2.4	0.469	0.0796	0		2.4	0	0	0.369		2.4	0.2488	0	0
	2.425	0.0307	0	0.6244		2.425	0	0	0.406		2.425	0	0	0.8693		2.425	0.4728	0.0563	0		2.425	0	0	0.3793		2.425	0.0231	0	0
	2.45	0.0354	0	0.6231		2.45	0	0	0.4323		2.45	0	0	0.8188		2.45	0.4871	0.0266	0		2.45	0	0	0.4108		2.45	0.0006	0	0
	2.475	0.0418	0	0.6117		2.475	0	0	0.4182		2.475	0	0	0.7832		2.475	0.5175	0.0062	0		2.475	0	0	0.4657		2.475	0	0	0
	2.5	0.0481	0	0.6162		2.5	0	0	0.4046		2.5	0	0	0.7622		2.5	0.5671	0	0		2.5	0	0.0219	0.5414		2.5	0	0	0
	2.525	0.0518	0	0.6091		2.525	0	0	0.3643		2.525	0	0	0.7249		2.525	0.6311	0	0		2.525	0	0.2098	0.6362
	2.55	0.0554	0	0.621		2.55	0	0	0.3228		2.55	0	0	0.7386		2.55	0.6787	0	0		2.55	0	0.5047	0.7009
	2.575	0.0566	0	0.6253		2.575	0	0	0.2779		2.575	0	0	0.7739		2.575	0.7229	0	0		2.575	0.0059	0.7644	0.7752
	2.6	0.0541	0	0.6479		2.6	0.0004	0	0.2316		2.6	0	0	0.7946		2.6	0.7571	0	0		2.6	0.0171	0.9356	0.8209
	2.625	0.0493	0	0.6685		2.625	0.0014	0	0.2033		2.625	0	0	0.845		2.625	0.769	0	0		2.625	0.0254	1	0.8267
	2.65	0.0445	0	0.6823		2.65	0.0005	0	0.2143		2.65	0	0	0.8817		2.65	0.7526	0	0		2.65	0.0145	0.8994	0.7483
	2.675	0.0386	0	0.6566		2.675	0.0019	0	0.2195		2.675	0	0	0.9091		2.675	0.7222	0	0		2.675	0.0041	0.689	0.6372
	2.7	0.0358	0	0.6262		2.7	0.0012	0	0.2336		2.7	0	0	0.9665		2.7	0.6844	0	0		2.7	0	0.4021	0.505
	2.725	0.035	0	0.5856		2.725	0.0063	0	0.2383		2.725	0	0	0.972		2.725	0.6459	0	0		2.725	0	0.1196	0.3585
	2.75	0.0377	0	0.5373		2.75	0.0121	0	0.2439		2.75	0	0	0.9904		2.75	0.6169	0	0		2.75	0	0.0039	0.221
	2.775	0.0442	0	0.521		2.775	0.0136	0	0.2465		2.775	0	0	0.9968		2.775	0.6029	0	0		2.775	0	0	0.1047
	2.8	0.0476	0	0.5115		2.8	0.021	0	0.2374		2.8	0	0	0.9953		2.8	0.6005	0	0		2.8	0	0	0.0152
	2.825	0.0508	0	0.5367		2.825	0.0176	0	0.241		2.825	0	0	0.988		2.825	0.6141	0	0		2.825	0	0	0
	2.85	0.0479	0	0.5862		2.85	0.0001	0	0.2586		2.85	0	0	0.9453		2.85	0.6413	0	0		2.85	0	0	0
	2.875	0.0393	0	0.6356		2.875	0.0048	0	0.2579		2.875	0	0	0.9131		2.875	0.6733	0	0		2.875	0	0	0.0049
	2.9	0.0257	0	0.6472		2.9	0	0	0.2674		2.9	0	0	0.8242		2.9	0.7047	0	0		2.9	0	0	0.0012
	2.925	0.0144	0	0.6282		2.925	0	0	0.2892		2.925	0	0	0.7626		2.925	0.7273	0	0		2.925	0	0	0
	2.95	0.0065	0	0.5781		2.95	0	0	0.2984		2.95	0	0	0.702		2.95	0.7347	0	0		2.95	0	0	0.0017
	2.975	0.0014	0	0.5059		2.975	0	0	0.3017		2.975	0	0	0.6572		2.975	0.7165	0	0		2.975	0	0	0
	3	0	0	0.4376		3	0	0	0.3148		3	0	0	0.6523		3	0.6895	0	0		3	0	0	0
	3.025	0	0	0.3953		3.025	0	0	0.3265		3.025	0	0	0.6343		3.025	0.6624	0	0
	3.05	0	0	0.392		3.05	0	0	0.3194		3.05	0	0	0.6574		3.05	0.6401	0	0
	3.075	0	0	0.4318		3.075	0	0	0.3208		3.075	0	0	0.6316		3.075	0.6268	0	0
	3.1	0	0	0.4969		3.1	0	0	0.3154		3.1	0	0	0.639		3.1	0.6223	0	0
	3.125	0	0	0.5675		3.125	0	0	0.308		3.125	0	0	0.5964		3.125	0.626	0	0
	3.15	0	0	0.6253		3.15	0	0	0.3105		3.15	0	0	0.5821		3.15	0.6262	0	0
	3.175	0	0	0.6686		3.175	0	0	0.3006		3.175	0	0	0.5436		3.175	0.6275	0	0
	3.2	0	0.0464	0.7027		3.2	0	0	0.3108		3.2	0	0	0.5271		3.2	0.6317	0	0
	3.225	0	0.121	0.729		3.225	0	0	0.337		3.225	0	0	0.4941		3.225	0.6343	0	0
	3.25	0	0.1393	0.7733		3.25	0	0	0.3663		3.25	0	0	0.4621		3.25	0.6315	0	0
	3.275	0	0.0739	0.839		3.275	0.0014	0	0.4088		3.275	0	0	0.4139		3.275	0.6274	0	0
	3.3	0	0.0121	0.9146		3.3	0.0077	0	0.4351		3.3	0	0	0.3683		3.3	0.6182	0	0
	3.325	0	0	0.9408		3.325	0.0108	0	0.4621		3.325	0	0	0.3302		3.325	0.6064	0	0
	3.35	0	0	0.936		3.35	0.012	0	0.4861		3.35	0	0	0.3076		3.35	0.592	0.001	0
	3.375	0	0	0.909		3.375	0.0085	0	0.4903		3.375	0	0	0.3092		3.375	0.5869	0	0
	3.4	0	0	0.8656		3.4	0.0012	0	0.4991		3.4	0	0	0.3172		3.4	0.5943	0	0
	3.425	0	0	0.7878		3.425	0.0068	0	0.4767		3.425	0	0	0.3561		3.425	0.6184	0	0
	3.45	0	0	0.7315		3.45	0.0054	0	0.4748		3.45	0	0	0.3823		3.45	0.6435	0	0
	3.475	0	0	0.703		3.475	0.0096	0	0.4619		3.475	0	0	0.4234		3.475	0.6646	0	0
	3.5	0	0	0.7104		3.5	0.0086	0	0.4712		3.5	0	0	0.4746		3.5	0.6963	0	0
	3.525	0	0	0.7407		3.525	0.0061	0	0.5068		3.525	0	0	0.4988		3.525	0.7251	0	0
	3.55	0	0	0.7569		3.55	0.0256	0	0.549		3.55	0	0	0.5394		3.55	0.752	0	0
	3.575	0	0	0.7483		3.575	0.0359	0	0.6271		3.575	0	0	0.5514		3.575	0.7496	0	0
	3.6	0	0	0.7117		3.6	0.0443	0	0.733		3.6	0	0	0.5485		3.6	0.7494	0	0
	3.625	0	0	0.6656		3.625	0.0582	0	0.8087		3.625	0	0	0.5627		3.625	0.748	0	0
	3.65	0	0	0.626		3.65	0.0672	0	0.8576		3.65	0	0	0.5333		3.65	0.7478	0	0
	3.675	0	0	0.6091		3.675	0.0817	0	0.88		3.675	0	0	0.5395		3.675	0.7301	0	0.0002
	3.7	0	0	0.6215		3.7	0.094	0	0.85		3.7	0	0	0.5611		3.7	0.6985	0.011	0.0042
	3.725	0	0	0.6539		3.725	0.0842	0	0.7616		3.725	0	0	0.5761		3.725	0.6724	0.013	0.0174
	3.75	0	0	0.689		3.75	0.0731	0	0.6904		3.75	0	0	0.6128		3.75	0.6529	0.0029	0.0397
	3.775	0	0	0.7145		3.775	0.0474	0	0.5971		3.775	0	0	0.6604		3.775	0.6455	0	0.0818
	3.8	0	0	0.7259		3.8	0.0255	0	0.5384		3.8	0	0	0.6594		3.8	0.6516	0	0.1594
	3.825	0	0	0.7271		3.825	0.0026	0	0.4787		3.825	0	0	0.6514		3.825	0.6688	0	0.2749
	3.85	0	0	0.7192		3.85	0.0004	0	0.4346		3.85	0	0	0.6453		3.85	0.6841	0	0.4271
	3.875	0	0	0.7202		3.875	0	0	0.4004		3.875	0	0	0.6241		3.875	0.6823	0	0.6043
	3.9	0	0	0.7281		3.9	0	0	0.3756		3.9	0	0	0.586		3.9	0.651	0	0.7812
	3.925	0	0	0.7343		3.925	0	0	0.3749		3.925	0	0	0.5638		3.925	0.5771	0.0003	0.9227
	3.95	0.0024	0	0.7244		3.95	0.0029	0	0.3592		3.95	0	0	0.5587		3.95	0.484	0	1
	3.975	0.0189	0	0.701		3.975	0.0157	0	0.3719		3.975	0	0	0.5138		3.975	0.3668	0	0.9926
	4	0.0562	0	0.6732		4	0.0202	0	0.3685		4	0	0	0.4844		4	0.2412	0	0.9019
	4.025	0.1053	0	0.6555		4.025	0.0312	0	0.3698		4.025	0	0	0.4827		4.025	0.1228	0	0.7565
	4.05	0.1637	0	0.6537		4.05	0.0427	0	0.3809		4.05	0	0	0.5186		4.05	0.0289	0	0.5928
	4.075	0.2364	0	0.6689		4.075	0.0604	0	0.4119		4.075	0	0	0.553		4.075	0.0013	0	0.435
	4.1	0.3273	0	0.687		4.1	0.0854	0	0.4495		4.1	0	0	0.6136		4.1	0	0	0.2953
	4.125	0.4392	0	0.6659		4.125	0.1249	0	0.49		4.125	0	0	0.7027		4.125	0	0	0.1758
	4.15	0.5792	0	0.6097		4.15	0.183	0	0.5608		4.15	0	0	0.8041		4.15	0	0	0.0739
	4.175	0.7421	0	0.5059		4.175	0.2629	0	0.6657		4.175	0	0	0.8744		4.175	0	0	0.0133
	4.2	0.8924	0	0.3496		4.2	0.3587	0	0.8114		4.2	0	0	0.9331		4.2	0	0	0
	4.225	0.9848	0	0.1595		4.225	0.4563	0	0.9569		4.225	0	0	0.9724		4.225	0	0	0
	4.25	1	0	0.016		4.25	0.5567	0	0.9943		4.25	0	0	0.9913
	4.275	0.9271	0	0.0001		4.275	0.6633	0	1		4.275	0.015	0	1
	4.3	0.781	0	0		4.3	0.7838	0	1		4.3	0.096	0	1
	4.325	0.5906	0	0		4.325	0.9119	0	1		4.325	0.216	0	1
	4.35	0.3925	0	0		4.35	0.9807	0	1		4.35	0.3527	0.013	1
	4.375	0.2195	0	0		4.375	1	0	1		4.375	0.5175	0.0658	1
	4.4	0.0895	0	0		4.4	1	0	1		4.4	0.7067	0.1257	1
	4.425	0.0113	0	0		4.425	1	0	1		4.425	0.8625	0.1064	1
	4.45	0.0004	0	0		4.45	1	0.003	1		4.45	0.9857	0.0078	1
	4.475	0	0	0		4.475	0.9737	0.0094	1		4.475	1	0	0.881
	4.5	0	0	0		4.5	0.8615	0.0347	1		4.5	0.9518	0	0.5717
	4.525	0	0	0		4.525	0.6848	0.0002	1		4.525	0.7951	0	0.2339
	4.55	0	0	0		4.55	0.4762	0.001	1		4.55	0.5884	0	0.0159
						4.575	0.2826	0	1		4.575	0.3431	0	0
						4.6	0.0979	0	0.9403		4.6	0.1107	0	0
						4.625	0	0	0.6425		4.625	0.0066	0	0
						4.65	0	0	0.2486		4.65	0	0	0
						4.675	0	0	0.0188		4.675	0	0	0
						4.7	0	0	0		4.7	0	0	0
						4.725	0	0	0		4.725	0	0	0
						4.75	0	0	0		4.75	0	0	0
						4.775	0	0	0		4.775	0	0	0
						4.8	0	0	0		4.8	0	0	0
						4.825	0	0	0

[truncated: 4 more sheets: Fig.S5, Fig.S6, Fig.S7, Fig.S8]
